# Supplementary material for: Newly Discovered Occurrences and Gene Tree of the Extracellular Globins and Linker Chains from the Giant Hexagonal Bilayer Hemoglobin in Metazoans
Source: Genome Biol Evol. 2019 Jan 21;11(3):597–612. doi: 10.1093/gbe/evz012 (PMC6400237; doi:10.1093/gbe/evz012)
Supplement: Supplementary Data [file evz012_supp.zip]

Archive with 9 entries (9 files):
- Supplementary_file1.docx
- Supplementary_file2.docx
- Supplementary_file5.docx
- Supplementary_file6.docx
- Supplementary_file7.docx
- Supplementary_file8.docx
- Supplementary_file9.docx
- Supplementary_file3.fasta
- Supplementary_file4.fasta
