# Supplementary material for: Newly Discovered Occurrences and Gene Tree of the Extracellular Globins and Linker Chains from the Giant Hexagonal Bilayer Hemoglobin in Metazoans
Source: Genome Biol Evol. 2019 Jan 21;11(3):597–612. doi: 10.1093/gbe/evz012 (PMC6400237; doi:10.1093/gbe/evz012)
Supplement: Supplementary Data [file evz012_supp.zip › Supplementary_file3.fasta]

>Abarenicol_4
MKVLIVLMACLAYAMA-DCGPLQRLKVKHQWVAAFGTGTEREAFGRAVFQKLYDEAPKSKDLFTRVRGDNIFSPEFGAHMVRVLGGLDMCISLLSDDTTLNAQLAHLSAQHKDMGIPNEYFDVMKNGLMSVIPTV-DHFDFDAWSNCYDVIADGIKH-
>Abarenicol_6
MMSIVLVLGLVAYASANCCSYGDQQAVKSEWNSLWNTSSSKIIFGKEVFRLFFEVDPDSKSLFKRVNVDDTDSPEFAGHMIRVLTGLDLIINLLGE-DALDAELAHLNTQHIARGITATHFAEMFKVLDGALRQVLEEYDGLAWKYCFKGIGEALKNG
>Aeolosoma_
MQSVVVLLAVVTQVWAEGCGPAERLRVKSDWADAYKTGVARLEFGTRVFDRFLKRAPDARKLFDRVHGDNTLSPEFQAHVSRVFGGLDMVISLLLDKPVLAQQIKHLNHQHQEMGIPDEYFVTIGEVIFETLPETEHLPNIPAWRACYDLFVRDVTAE
>Aeolosoma__5
MKAVFVLLGLVALAYGHECGILERLKVKQQWSEAYGVGHQRESLGTALWKSLFARTPEARDFFKHVGGEDVHSGEFQAHSTRVLSGLDMCISILDNEDVLNSELDHLAGQHKERQISGNYFDTFGEVLMEIIPALGRCFDPEAWHACFDVIKKGIQG-
>Aeolosoma__6
MLWFLVLSVLVAGSFADCCSIEDRKEIKTFWHEVWGAADRRVDIAQQVFIRLFEADPSAKELFKRVNVDDLDSPEFKAHCVRVINGLDVILNLLADPETLISQLAHLNQQHKDRGVKAHHFEEMGRAFSEVLPAAGSCFNPGAWSRCYNRLTHAIAKD
>Aglaophamu_9
MLVSVVLLGLVAMATA-SCGDMERLKMKQQWADAYGEGEDRVAFGKALFKALFQQAPAARGLFKRVHGDNINSPEFRAHMMRVLGGLDLCVSLLDDEATLNAELAHLNGQHKLRQIPANYFNLLGNAILEVVPALGSCFDREAWSSCYNVITDGITA-
>Aglaophamu_11
MFRLVIALTLVAACLAHCCSSGDLHTVQDQWNRIWNTSGAKVVFGRAIFSEFLTKEPESKVLFTRVNVDHPESAEFSAHMIRVLTGLDISINLLGDDSALDAELNHLNMQHRARGVTAHHFKVFAEVLSHTLAQVLSDYDGVAWTACQSRMGTLLKAG
>Aglaophamu_12
MLVSVFVLGLVAMVTA-DCGAMERLKVKQQWAEVYGDGNERVSFGEAVWKGIFHREPATRSLFTRVNGENVHSPEFRAHSSRVLGGLDMCVSLLDDEATLNAQLAHLNGQHKERGIPANYFKILGEVLMEVVPALGRCFDHDAWESCYGVIADGISK-
>Aglaophamu_13
MDKLVMLLGLVAMASA-DCGALQALKVKSQWEQVYGVGHHRIEVGQALWKSLLAAHPGARDLFGRVRGDNIYSHEFQAHSCRVLGGIDSGISLLDDDDTLYAQLAHLWNQHRKRNIPKEYFNGLRDAVMDVFPKIGPCFDQEAWENCFGVVVNALRDG
>Aglaophamu_16
MLRVLTGLLVLGAVTADCCSSEDRHELQALWKEIWSATGRRVQVAQAVFSDLFERDPASKNLFKRVNVDDMNSPEFRAHCIRVVNGLDTLIGLLDDTKTLKQQLDHLADQHAARGITAAHFDEIANSFARVMPQVSGCFNPDAWNRCFNKLAHAIAAK
>Aglaophamu_17
MKVLLVLLGCVAYAMAAECGPIAALKVKAQWAHVFGTSEPREQFGHEVFDFMFDHEPKAKELFTRVRGDNIYSPEFDAHMMRVLGSLDICISELTDRATLDAQLSHLKDQHVERAIPDAYWDLFERAVMHSVPILDHHFDQDAWFSCFEIIKHGIMGH
>Andiorrhin
MKLVLVLLGCAAYAIADECDPLEALKVKVQWQKAFGEGLDRLHFSYDLWHDFFHEHPDARSLFAQVNGEDIFSSKFQAHGQRVLSGLDMVIGLLDDKDAATAELAHLQGQHKERNIKPEYFDYFRVALLEDLAKLGIDLDYEAWTHCFNYIASHIK--
>Andiorrhin_2
MKILIVLACVVAFAFADDCGDLERLKVKSQWRRAYSHGHDREDFAQAIWRAIFAQAPDARQLFTRVHGDDTKNPAFIAHALRVLGGLDITINLLDQDEALKAELAHLERQHKGRSIPDSYFEAFKTALLHVLPALGRCWDREAWSHCFDLIAHGIEGH
>Andiorrhin_3
MLRLFVFLCLAVCCFAFCCSAEDRHIVEEQWEHLWGDSSKKIQFGRIILLKLAEAHPDVKPLFANVDIEHPEGGKFSAHTFRILNALDLAINLLDDPESLDEALNHLADQHKVRGVKKVHFQKIGEILHESLAHVLNEYNSLSWKSCFKGILGKIASK
>Aphelochae
MLGAVVLLGLLAYANAGCCSADDIKQVLQDWESVWGATGRRVSIAQAVFADLFSNVPAAKGLFGRVNADNPDSPEFKAHCIRVVNGLDLGINLLNDPATLESALGHLSDQHAARGVTAAGFDAISDSFLNILPRVIPGFNGDAWIACFSKIADGISAG
>Aphelochae_2
MNTLYLLTACVYTASG--CDTLKRLLIKKEWTDIFKSGADREKFGTMLWREFFKRDPSARDFFERVNGADIMSARFTAHAQRVLGGLDMCIALLDDEPTLNAQLAHLKSQHDGRAIDAEHYKELLKSMLYVLPDMGVNRDASAWADCLSVIAKGIGGF
>Aphelochae_4
MKSLLVLLGCVAVATA--CNNMQRLKVKEQWSHAFGSGSARQDFGVALWRAIFAQDESARNFFKRVDGHDVESPKFLGHAQRVLGGLDMVISLLDRPGVANAQLAHLHGQHATRGIPDAAYGLVKNALLATTAALGRCFDRDAWSSCYDVIADGIM--
>Aphelochae_5
MLKIAVLVLLCAVATHAGCGSLQRLKVKSQWSQAFGVGTDREAFGTALWKAIFAQAPESRDLFKRVKGDDVTSPDFQAHSMRVLSALDQCISLLDDEADLNAQLAHLNGQHDDRNIPSNYFNVMGEAIMQVVPALGRCFDRDAWAACFEVISQGVKK-
>Aphelochae_6
MLKLLITVCLVASALGDCCTPGDKAAVQAQWNRLWNSSGKKTLLGRVIFDGLFAADASTKALFKGVGVDDMDSDEFQAHTVRVLNGLDLIINLLQDEAATKEALAHLGAQHEARGVTASHFQTIGGIILGGLDNLIPNFAYDSWKSCFGRVAGGISGK
>Aphroditid_4
MMSIVLVLGLVAYASANCCSYGDQQAVKSEWNSLWNTSSSKIIFGKEVFRLFFEVDPDSKSLFKRVNVDDTDSPEFAGHMIRVLTGLDLIINLLGE-DALDAELAHLNTQHIARGITATHFAEMFKVLDGALRQVLEEYDGLAWKYCFKGIGEALKNG
>Aphroditid_5
MNTLVVLLLIGAVAVSGCCSREDRKSVVQSWQSVWSSSGRRTTIGKAIFEHLFKTDEKAKELFKRVGVDNLDSAEFKAHTIRVLNGLDVAINLLHDPITLDKQLAHLASQHRARGVTVGHFKAIKAALEAVLPQVASGFNIDAWRSCVSRIGDGITKG
>Aphroditid_6
MKLLFAFLCLFAYCNA-TCSPLDRLLVKQQWADAYSTGRTRIEFGQALWRAIFAKAPEAKKLFDRVKGDDINSPEFKGHIARVFGGLDRVISLLDDADVLKADLDHLSHQHKEMKIPAGYFDVLRAALEEVLFALGHDFHRTAWDGCLEEITKGIQKL
>Aphroditid_7
MKVLIVLAALVAVTMATECDSLTRLKVKAQWRRAYSSGHNREDFAQAIWRAIFAQAPDARSLFRRVHGDDTTSPQFEAHALRVLGGFDIAVATLDQPEALKAELDHLQKQHEGRKIPDSYFDAFKTALLHVLPALGRCWDKAAWSACFDLIADGIKGH
>Aphroditid_9
MKLLVLVLACLATVNADCCTIEDRTQVIHGWARTWGVAGHRITIAKAVFNEIFKVDEKAKELFKAVGVDNVNSGAFQAHAVRVMNGLDVAINLLHDPAALDLHLAHLSAQHKERGVTSGHFKVMGTVLEKVLGQVATGFNAHAWRNCFHRISEGITAS
>Aphroditid_12
MRSLVVLFALVAMVSA-ECGQMARLKVKNQWNQIYGTDHTRKEAGHVMWKAIFALEPKSRDLFKRVNGDHVTSPEFEAHSARVLGGLDIAMSLLDNPADLDAALAHLHTQHVTMGIPSAYFDVFKKVLMEFAPALGRCFDTDAWSSCFDVIANGIKQ-
>Aphroditid_14
MKVLLVLLG-VVGAMA-DCGTLQRFKVKQQWGQAYGVGEHREDFNKAVWRGIFAQDNGARALFTRVGGDDISSPEFTAHMSRVAGGLDMSISLLDQDDILSEALAHLAEQHAPRDVNQYHFELMKNSLLKVVPAIGRCFDNDAWSSCYDYIAGAILGN
>Arabella_s_2
MKALVVLLGLVAATMATECGILQRLKVKQQWAMAYGTGNDRIHFGQAIWKGIFHKEPKTKELFERVRGDNIHSPEFIGHVVRVLGGLDMCISLLDDDATLNAQLAHLNGQHKERGIPANYFDVFEAALMEAVPALGRCFDQDAWKACFQVIAGGIKSA
>Arabella_s_3
MLVLILSLALVG-AMADCCSAKDRREVLHHWEDVWSASGRRVAIGQAIFNKLFELDAASKELFKRVNVDDINSPEFKAHCIRVLNGLDVAINLLQDPPALHTQLAHLSHQHHARGVAAKHFEEIGKALLDVLPQVSSDFNADAWYSCFDEIAHGISAG
>Arabella_s_4
MLCILLTLGLVSGSHDHCCSAEDRHEVQAMWSSIWSATGRRGAIAQNVFHDLFHDHPATKDLFKRVNVDDENSPEFKAHCIRVINGLDMAINLLDDPAALEKALEHLSHQHAERGVKADYFDYIGDSFLHVMPHVTHCFNPSAWRRCFHRIADSIAHG
>Aricidea_q_2
MLALFVVLALFAGALAHCCSAEDRRELQRLWRGVWSATGHRLAIAQAVFADLFEHHPEVKDLFARVKGGDPNSPEFRSHCIRVLQGLDIAINELSDSPVLNAALAHLNTQHKGRGVKAGHFTAINESFQRVMPQVSTCFNKKAWDHCFHRIADGISAG
>Aricidea_q_3
MLALFVFLALTCGALADCCSTEDRREVSYLWKNLWASTGRRVKVAQAIFADLFEHHPAAVDLFKRVNGSNIDSPEFKAHCVRVVNGLDTVINMLHSPSTAKAQLAHLNSQHLGRGIKAAHFDAFGASVVRVLPQVASCFNTHAWNRCFTRVARAISAG
>Aricidea_q_4
MKTLLILLGLVAMATA-DCGGLARLKVKQQWNRAFGEGTEREAFGTALWNVVFHKAPKARELFKRVKGDNVYSPEFQAHSQRVLGGLDMSISLLDDSATLNAQLAHLNMQHKERAIDAAYFAGFKEALLEVVPALGRCFDQDAWSACFDVISGGINA-
>Aricidea_q_5
MLTLFVVLALAGGALANCCSAEDRREVVRAWEDIWSATGRRVAVAQAVFANLFASHPEAKALFKRVNVDDSDSAEFKAHCIRVVNGLDLAINLLAQPQNLDAQLDHLSKQHAARGIKADHFHFIAKSFAEVMPQVTSCFNSDAWTRCFDRIADGIAAG
>Armandia_s_5
MKSLLVLMAVLAVAYC-DCNALNREKVKHQWNLAY--HHNREDFGKALWRHVFAEAPSSQNLFSRVHADDDSHPAFLAHSDRVLGGLSIVISALDDEATLVAELEHLKGQHDIREIPANYFMYFKNALLHVVPATSRCFDEHAWNDCFDVIYPGITGQ
>Armandia_s_6
MLGALVLIAIVGASVAECCSIEDRREVAAMWNDIWSSTGRRVKLAQAVFQDIFSYNEATKGLFERVNVADTNSAEFKAHCIRVVNGLDECINLLQDPATLRAEIDHLADQHVERGVTQSHFRAMSASFLRVMPQVSSCFNGDAWERCFNYIASGIYAN
>Armandia_s_7
MRVL-VLLACLAYAAAQECGPLQGLKVKHEWAAVFSTGADRESFAREVFTEFFRMEPESRAKFSRVRGDNAWSPEFQAHALRVLGGLDMTISLLTERDLLTAALAHLKMQHAARDVTQAEFARFGEALAHVMFRSTQHYDLDAWKACVGVITSGIIG-
>Armynthas_
MKLLVVVLALVAYVSA-DCDVLESFKVKHQWHEVFSDEQHRIDFAIHFWKEFLHDHKDLVSLFKRVNGDNIYSPQFLAHAIRVLSGFDGLITALDDTETLNDLLKHLKGQHTERGTKPEYFDFFGEELFSLIGDLGANFDYDAWHDCYAVIAEGIKP-
>Armynthas__3
MKLLVVLVALVAYVSA-DCDVLARFRVKHQWQKVFS-GHNRMDFSHDLWKEFFHDHSDLVALFKRVHGENINSPEFQAHGIRVLAGLDGLLCALDEEDTLNQLLAHLKGQHTERGTKPEYFDIFGVHLLRALDDLKTEFARKEWQDCYAVIAAGIKP-
>Armynthas__5
MKLLFAFLCLFAYCNA-DCSDLERLLVKRQWADAYGTGRTRVEFGQALWRAIFAKAPDARKLFTRVKGDDINSPDFKAHIVRVYGGLDRLISLLDDSDTLNADLNHLSTQHKEMKIPAQYFDVLHHALEEVLEALGHAFHHDAWHNCLKTLTNYIEKH
>Armynthas__13
MLRLLVVLGLTAMGMAHCCSARDRQIVEEQWESVWTESSVKAGVGRHILLALAKAHPEVNELFKGVDIEHPDKGKFTAHALRIFDAIDTAINSLEAPDTLDALLDHLADQHKVRGVKKVHFDTLGKILHESLTHVLDNYNALSWRACFKGVLEKISSK
>Armynthas__14
MKTLVFLAGVVAYAVAHGCDALTRLKVKSQWTRAYSHGHEREDFAKAVWRAIFAQVPDAKSLFKRVNVDDLDSPEFVAHMLRVLAGLDIVISILDQEDTLKEELDHLEKQHEGRHIPDNYFDAFKTALLHVLPALGRCWDRDAWDHCFDFIAKGIKGH
>Armynthas__15
MKTLLVLIACVGGVLAHECDALTRLKVKSQWVRAYATGHEREDFAKAVWRAIFAQAPDAKTLFKRVKVENPDSPEFIAHILRVMAGLDIVISILDQEDTLKEELSHLHEQHEGRHIPDNYFDAFKVALLHVLPALGRCWDRDAWDSCFDLIAHGIKGH
>Armynthas__16
MKVLIVLAALVAVTMATECDSLTRLKVKAQWRRAYSSGHNREDFAQAIWRAIFAQAPDARSLFRRVHGDDTTSPQFEAHALRVLGGFDIAVATLDQPEALKAELDHLQKQHEGRKIPDSYFDAFKTALLHVLPALGRCWDKAAWSACFDLIADGIKGH
>Armynthas__17
MKTAVVLAAMVAYASAKECDKLTRLKIKGQWNRAYSSGEDREHFAEAVWRAIFAQAPEARNLFTRVGGDDTGSPKFHAHANRVFAGFDIAIKLLDQPDALKAQLDHLAQQHASRNIPDNYYDVFRSALLHVLPALGRCYDREAWIACFNLVANGIRGH
>Armynthas__19
MLRVIILVCALGVALANTCSAEDRKEIQHFWHGIWSATGRRLQLAQSVFDDFLENEPSAKVAFAGVNVADPSSPEFKAHVVRVVNGLDTVIGILDDTPTLKRHLEHLGNQHVARGVKKDYFDVIGRSYAKVLPQVTGCFNKDAWSRCFNGVARTIASY
>Armynthas__20
MQSVLVLLGLTAFGLAHCCSAQDRHIVEEQWESIWTDSSSRAGIGRHILLALAKEKPEVTELFKGVDIEHPDGGKFTAHALRIFDAIDSIINTLEHPDVLEAFLDHLADQHKVRGVKKEHFKKLGEILSDSLIHVLDDYNALSWKACFKGILGKLASK
>Armynthas__21
MKLLVLVLACLATVNADCCTIEDRTQVIHGWARTWGVAGHRITIAKAVFNEIFKVDEKAKEPFKAVGVDNVNSGAFQAHAVRVMNGLDVAINLLHDPAALDLHLAHLSAQHKERGVTSGHFKVMGTVLEKVLGQVATGFNAHAWRNCFHRISEGITAS
>Armynthas__25
MFRVAVLLGLIAVCVAHCCSAEDRRLIQKQWKVLWRDSSKKILFGRRILLKVTELKPDAKALFSRVKIDNPEAPEFAAHSMRIMNALDMVINLLTDDDALDEAVDHLADQHAVRGVKKEFFTAFGEVLFKGLSRVLDDFDGIAWKSCFRGILGKIAGK
>Astrotomma_3
MLKIAALVLLCAVCINADCGTLQRLKVKSQWSSAFGQGTDREAFGTALWKAIFAQAPVARDLFKRVGGDDVNSSGFKAHSMRVLSSLDQCISLLDDVATLDAQLVHLNGQHVSRHIPSNYFNVMGEALMQVVPALGRCFDRDAWTDCFAVIAEGIKA-
>Astrotomma_4
MNM-YLLAACAAMASA-DCGTLQRLLVKKEWSQVFGTGAQREAFAIKLWKDVFTRDASMRGFFENVNGDDIMSAKFQAHSQRVLGGLDMCIALLDDEATLNAELAHLKSQHDAMGIAAENFEVLGKGMLYVLPELEANFDTDAWKDCYKVIMTGITG-
>Auchenopla_3
MRCLLILAAIIGLSSASCCSTEDRAEMQALWKEIWSATGRRVQVSQSVFEDLFERNADARNLFKRVNVDNPQSAEFKAHCIRVVNGLDTVIGLLDDPETLMEQLDHLGNQHAARGVTAAGFDTIGRSFMKVMPQVVSCFNADAWSRCFTGIANRIQKF
>Auchenopla_11
MKTAVVVVAMLAAVNADQCDTLARLNVKSQWVRAYSSGHDREHFAEAIWRAIFAQVPEARSLFDRVGGDDTSSAKFIGHAMRVLASLDIAVNLLDQPEALQSHLEHLHQQHEDRHVSASYYKAMERALLHVLPALGRCFDKEPWKACFHLIVDGIHG-
>Auchenopla_12
MLRTLFLLGLVAFCAAHCCSAEDRHIVQKQWHNLFEMSSKKVNFGEILLLKLAEAKPEVKEAFQRVNIEHPESPEFAAHSSRILNALDMIINLLDHPEAAADALEHLAHQHHGRGVTKEQFKLFGKLLEEELPRVLDEYDAISWSSCIKGILSHLSAE
>Auchenopla_15
MKCLLVLAALVGLSSASCCSTEDRAEMQALWAEIWSATGRRVQVAQSIFEDLFEREPDTKNLFKRVNVDNPSSAEFKAHCIRVVNGLDTVIGLLDDPATLMNQLDHLGKQHQVRGVMKKHFDVISRSYLAVMPQVSSCFNADAWTRCFTGITDKIKEY
>Aulodrilus_2
MFRVALLIGAVAWASAECCSAEDRKVIAKQWRDMFH-DAKRAGVSQLLLLKVVEKHPEAKALFKNVNIDNPKSGEFEVHCLRIFNALDMSINLLQDEEALDQALDHLADQHHDRGIKKAYFGTFSEVLYSGLPKILDNYDSMAWKACIGGVFDKIAAK
>Aulodrilus_3
MKTAVVLAACVAVASATECDTLTRLKIKAQWSTAYSSGSDREHFAQALWRAVFAQAPEARTLFTRVGGDDTTSPKFIAHAERVLAGLDIAINMLDQPDALKAELDHLHKQHVERHIPDKYYTVFRNALTYVLPALGRCYDKEAWKACYNVIADAIRG-
>Aulodrilus_4
MFRLAVLLGLVAFCVAECCSAEDRTRVQTQWRGLWKDSSKKITFGRNILLKVVEEIPEVKALFKGVNIDNPLSGEFSAHSIRILNAIDMTINLLDDAESLGEALDHLADQHQARGVKKAHFQSFSAKFLKALPAVIDDFDNMSWKACFTGITDKIASK
>Axiothella_6
MLRYLVLLALAAYASAECCSLEDRHEMSAIWEKVWSAVGRRAQIAKAVFRDLLDNVPSAKTLFTRVHVDDFDSPEFTAHCVRVVGGLDNLISLLEDPDTLKVQLHHLAEQHKARGVTKAHFDAIGHSFERVMPQVASCFNAAAWGRCFRGIATRMSEL
>Axiothella_7
MYSIVLLLGVAAVAFAHECGPLERLKLKRQWSRAYGHGIHREEFAREVWHHIFEHNHAALDFFGRVRGDNTYSAEFNAHMVRVFGGLDMCISLLTDSDTLDAQLKHLQDQHKERGIGAEFFDAMKNAIHDILPHLESHFDQDAWDDCFDVISNGIKS-
>Axiothella_8
MKVLLVLAAVVLAVTAGHCNAMSQLKVKEQWHHVYGTGHRRVDAGRVLWRAMFAHSPGSQSLFEHVHGDDPDSAEFTAHSIRVVGALEMAIDLLGHDDVLNGALAHLHEQHISRHVKLSYVSDFKDVLMVLVPALGKCFDEEAWSSCLDVILDAIFDP
>Axiothella_9
MLRTLVLMALVAFALAACCSVEDRHEIQSIWQQVWSATGRRVQVAQAVFEDLFKRDPESKSLFTNVNVDDFNSPEFRAHCVRVVNGLDTVIGLLDDPDTLRVQLDHLAEQHKARNIHKSHFAEISSSFGVVVPQVSSCFNRDAWSRCFSGIATRIAHL
>Axiothella_10
MKVLLVLAALVAFAAA-DCTKMQRLKVKEQWHEIYGTGNRRIGAGKVLWRAVFLHAPESRELFKGVGGDDINSADFAAHSIRVLGALEMAIDLLDHPDELHHALAHLHEQHIARHVGDANVIAFKEALLHIVPALGRCYDSEAWTTCLDVITKAIFGV
>Axiothella_11
MKFLVVLAAMVAYVAA-DCTDMKRLKVKEQWHRVYGTGQRRLDAGRVLWRAMFSLAPKSVDLFDRVHGHDIYSPEFSAHSIRVVGALEMCIDLLDHPHELEKALEHLHAQHIERHIAPSFVTDFKKVLLVLIPALGRCYDEDAWSSCLDSILDGVFGA
>Bathydrilu_5
MIRLAILLGLVAFCAAHCCSAEDRHIVQNQWKELWGGSSDKVGFARVLLLKLAERKPDVAGLFGAVDIEHPTGGKFSAHCMRVVNGLDMIIQLLDDPAALDQALHHLSGQHQARGVKKEHFDAMANILDDKLRRVLSQYDSMSWRACFNDIMSKLSGR
>Bothrioneu
MARVLVLLGLAAMAAAHCCSAGDRSVVIKQWRSIWR-SSLKLRFGKLALLKLVEKYPDAKALFANVGVDTPKGGAFSAHALRVMNGLDMIISLLPDSDALDEALDHLAHQHEVRGVKKEHFAAMAGILNEALTVAIDNYDTMAWKSCFRGIFKKLAGR
>Bothrioneu_5
MKWFLLVVVLVGYVAAIVCDSLARIKVKNQWNRAYSTGKDREDFAQALWRAIFAIAPEARKLFTRVRGDDVTTPEFKAHSERVLAGLDVAINLLDQQEALDVALAHLAKQHDARNIPDSYFDVFLKALQSVLPALGRCYGPLTWKACFGVIARGIRG-
>Bothrioneu_6
MLRLALLFGLVA-CVRHCCSAADVRIVQTQWKTLWKDSSKKAGVGKLLLLKLVEKHPEAAAVFKDVNIATPKSPEFTGHAMRVMNGLDMAINLLSDPDALDRALDHLSDQHLARGVKKEYFRTFGEILNAGLPKVLDKYNEMSWKSCLRGVLRKIATK
>Capilloven_9
MLRLVVLL-VAAVAFSHCCSAGDRHNVQEQWSALWEDSSRKIGFGRMILEKLMELKPETKDLFKNVNGADTKSGEFAAHCMRILTALDMLINMLDDPEALESGIEHLAEQHSKRGVKKEHFAVFGQILEKGLPRILPKFDYLSWKSCLKGLLTKIAHK
>Capilloven_11
MKLFLVLLGCVAYSLADHCGPLERYKVKEQWKEVFGEGHQRVQFGLDFWHGVFHDYPKTRELFKRVRGDNIYSPTFAAHSIRVLGGLDLCISLLDDEATLQSHLGHLKAQHADRKLEAGYFDIFRDELFERLGELKDFFDYDAWLDCLNHITKGIKP-
>Cephalodis_2
MQILLVLACLMAVAYAERCGPLQRLKLKSQWAQVYAYGVAREEFGVAVWKEFFKIEEKARELFTRVKGDNIWSPDFKAHISRVNGGLDIAISLLDEQDTLDAALAHLNGQHKERGIPANYFESFGKAILRVVPELGNFFDQDAWAGCFNIIADGIKKE
>Cephalodis_5
MRSLVVLFALVAMVSA-ECGQMARLKVKNQWNQIYGTDHTRKEAGHVMWKAIFALEPKSRDLFKRVNGDHVTSPEFEAHSARVLGGLDIAMSLLDNPADLDAALAHLHTQHVTMGIPSAYFDVFKKVLMEFAPALGRCFDTDAWSSCFDVIANGIKA-
>Chaetozone_3
MLKIAALVLLCAVCINADCGTLQRLKVKSQWSSAFGQGTDREAFGTALWKAIFAQAPVARDLFKRVGGDDVNSSGFKAHSMRVLSSLDQCISLLDDVATLDAQLVHLNGQHVSRHIPSNYFNVMGEALMQVVPALGRCFDRDAWTDCFAVIAEGIKA-
>Chaetozone_4
MNTLFLLAACATVASA-QCNAMQRLLVKREWGLAFATGISRERFATTLWIEIFRLDDKLRGFFENVDGHDVYSSKFQAHAQRVLGGLDMCIALLDDEATLNAELAHLKSQHDAMGIAAENFDVLGESLLYVLPDLEANFDSHAWKDCYAVIKTGITG-
>Chaetozone_6
MKQMLLVLAMVGLTLASDCGVMDRLIVKRQWSKAFGQGSDRSDFAIALWRDFFSQHPEARSFFERVGGDDEFSDAFMAHAQRVLGGIDMSIALLDDEATLNAELAHLKGQHDARGIGAENYQHLKGSLVKVLADIGRNFNQHAWGTCYDLIVAGITG-
>Chaetozone_8
MRSLMVLLGCVVAAMAHSCGTLQRLKVKQQWSHAFGHGDSRIDFGIALWRAIFNQEPSYRALFKQVGGDDETSPAFIAHSQRVLGGLDMVISLLDQADTANAQLAHLKHQHDARGIPVAAYGVLKNAALATIGALGRCGDKEAWSACFDFIAEAIHG-
>Chaetozone_9
MIASIVFFGLVAFANADCCSADDIKTVLGNWESVWGATGRRVSIAQAVFADLFANVPASKGLFARVNADSPNSAEFKAHCIRVVNGLDLAINLLNDPATLESALGHLSSQHAVRGVTAGGFDAIGKSFKTVLPQVIPGFNGDAWDSCFSKIADGISGG
>Chloeia_pi_2
MLRTLFLLGLVAFCAAHCCSAEDRHIVQKQWHNLFEMSSKKVNFGEILLLKLAEAKPEVKEAFQRVNIEHPESPEFAAHSSRILNALDMIINLLDHPEAAADALEHLAHQHHGRGVTKEQFKLFGKLLEEELPRVLDEYDAISWSSCIKGILSHLSAE
>Chloeia_pi_3
MKLLFAVLCLVAVSCASDCSTLQRLLVKQQWAKSYGTGRDRIEFGQALWRAIFAKAPESKKLFDRVHGSDINSPDFKAHIARVYGGLDRVISLLDDQNTLKADLDHLSAQHKELKIPANYFDVFRGALEEVLFAIGHDFQQSSWDGCLQVITKGIQKL
>Chloeia_pi_4
MNALVVLLAVCSLAASRCCSTDDRHSVVEAWQSVWSSSGRRVAIGRAVFEFILNADPTTKALFTRVGVANIDSGEFRAHTIRVLNGLDVAINLLHDPATLDGQLAHLAQQHRARGVKASHFTIMGNALESVLPQVASHFDLDAWRNCFGYISHGIAST
>Chloeia_pi_5
MKTAVVVVAMLAAVNADQCDTLARLNVKSQWVRAYSSGHDREHFAEAIWRAIFAQVPEARSLFDRVGGDDTSSAKFIGHAMRVLASLDIAVNLLDQPEALQSHLEHLHQQHEDRHVSASYYKAMERALLHVLPALGRCFDKEPWKACFHLIVDGIHG-
>Chloeia_pi_7
MNALVVLLSVVGACMAGCCSTEDRHEVVRSWQSVWSSSGRRTAIGKAIFEHIFKADEKAKELFKRVGVDNIDSADFIAHTIRVLNGLDVAINLLHDPATLDKQLAHLATQHKARGVTATHFAAMGNALEAVLPQVATGFNLDAWRSCFSRIRSGITAG
>Chloeia_pi_8
MKLLSLVLCLVAGIYASECGTLQRLLVKQQWAEVYGTGANRVAFGQELWQAIFTRAPESRKLFDRVHGGNINSPEFISHVVRVFGGLDRVISFLDQPAVLAKDLEHLSTQHKAMKIPAAYFDTLRESLLDVVFHLGHNFQRPAWDACLHVITKGIQVQ
>Chloeia_pi_9
MKLLFLALCLFAYCQA-ECGVLQRLLVKQQWAGAYGTGRNRIEFGQALWRAIFAKAPESRSLFARVKGSDINSPEFKGHIARVYGGLDRVISQLDDPASLTADLDHLSQQHKALKIPANYFDVLRAALEEVLFALGHDFHRESWDHCLQVVTKGIQKL
>Cirratulus
MNVYVAFLACVVSANA-GCGTLQRLLVKKEWADVFGEGLSRERFGTKLWKAFFARSPESRALFDRVQGGDITSTAFSAHSLRVLSGLDRCIALLDDESTLNADLAHLNLQHAERGIGADQFDIFEESLLDVLPDAGVNFDTRAWRSCFDVIKIGIVG-
>Cirratulus_3
MLKIAVLVLLCAVSINASCTTLQRLKVKSQWSAAFGIGTDREAFGIALWKAVFAQSPASRELFKRVDGDDVTSPNFQAHSSRVMSGLDQCISLLDDEATLNAQLAHLNGQHEERKIPSNYFSVFGEALFQVVPALGRCFDRQAWADCYDVIAQGIMA-
>Cirratulus_5
MKSLMVFVCCVVAVMA-DCNALQRLKVKQQWARAFGNGNERVDFGIALWRAVFNQEPSYREYFAAVGGDDEQSPAFIGHAQRVLGGLNMAVSLLDQPDTVNAALAHLKSQHTDRGVPAPAWDILRNALFATLGSLGRCLDKEAWGACYEFIVDGIKS-
>Clymenella_5
MWMIFFTLALAMGALAGCCSEVDATKVLKDWEGVWGATGRRVTVAITVFEDLFKNNPDTKALFTRVKVDDINSPEFKAHCIRVVNGLDVAINLLQSPKVLRVQLAHLSQQHVDRNIKADYFTQIAASFLNVMPQVSARFNVDAWNSCFGVIAKGISAG
>Clymenella_6
MQTFLILSALVAVTMAGGCGPLQRLKVKNQWAKAYGVGNARIDFGTAVWKAFFALEDGSKKLFTRVSPDNIYSDEFRGHIVRVLGGLDMCISLLDEPATLDAQLAHLNGQHKERGIPANYFDSFGKAILEVVPALGRCFDRPAWSACYAVIADGIKKI
>Clymenella_7
MKLLLCL-AVLVVTC-QGCNLMQRLKVKQQWTEAYGFGANRFAIGTALWRSIFKQRPESDKFFERVNGRDISSPSFQAHIARIFGGFDMTISLLDDVPTLNAQLNHLNGQHKAMGISADYFDVFRKSLMLVVESIESCYDNDAWDSCTGVISKGIGAG
>Clymenella_10
MLRLLILAAFVAYATAECCSAEDRHEMQSVWKSIWSPVGRRVQVAQALFADLLKHRPEATDLFERVNVADPNSPEFRAHCVRVVNGLDNLIGLLDDPATLAVQLTHLAEQHEKRGIHKDHFVAFGQSFDRVLPQVASCFNPDAWGRCFRGIARRVSDL
>Clymenella_11
MAVLFSLFLLMPYILAPTCTSMARLKVKEQWTQAYGHGKFRSALAIALWRAFFLQAPEAVKLFDQVNGKDITSPEFQAHMSRVFGGFDIAVSLLDQEDTLMAELIHLRQQHGDLGIPDRYFDVFKKSLVQALPALGVCYGGDAWNACFDVIANGIKQN
>Clymenella_12
MQILLVLACLMAVAYAERCGPLQRLKLKSQWAQVYAYGVAREEFGVAVWKEFFKIEEKARELFTRVKGDNIWSPDFKAHISRVNGGLDMAISLLDEQDTLDAALAHLNGQHKERGIPANYFESFGKAILRVVPELGNFFDQDAWAGCFNIIADGIKKE
>Clymenella_13
MKVLMVLLALGAAAAVGHCSPMQRLKVMEQWHGVYGTGHTRLDAGRVVWRAMFAKEPHSVELFKRVHGDDVYSPEFGAHSIRVLGALEMCIDLLNHEDELGPAMAHLHAQHVARHVPASYVTDFKEVLMTVLPGLGRCFDADAWDSCLDIILDGVFGA
>Clymenella_15
MYTVLLLLGLTCVALAPVCGPLQRLKVKQQWAHAYGDAFHREELSRAVWKYIFEHHPAAHDFFDRVRGDNVYSPEFSAHMVRVSGGLDMSISLLTDGPTLDAQLKHLQDQHKERGIGAEYFDAMKTALHEVLPDIGHHFDQDAWDACFDVIANGIKA-
>Cossura_lo_2
MLRVLTVLLVVGAVMADCCSTEDRHELQALWKEIWSATGRRVQVAQAVFSDLFERDPASKNLFTRVHVDDMNSPEFRAHCIRVVNGLDTLIGLLDDTKTLKQQIDHLAHQHAARGVHAAHFDEIANSFARVMPQVAGCFNPDAWNRCFNKLAHGIAAE
>Cossura_lo_3
MMSIVLVLGLVAYASANCCSYGDQQAVKSEWNSLWNTSSSKIIFGKEVFRLFFEVDPDSKSLFKRVNVDDTDSPEFAGHMIRVLTGLDLIINLLGE-DALDAELAHLNTQHIARGITATHFAEMFKVLDGALRQVLEEYDGLAWKYCFKGIGEALKNG
>Cossura_lo_4
MFRLVIALTLVAACLAHCCSSGDQHIVQDQWNRIWNTSGAKVVFGRSIFSEFLTKEPEAKALFANVNVEHPESPEFSAHMIRVLTGLDISINLLGDDSALNAELHHLNDQHKARGVTAHHFEVFSDVLSHTLAQVLSDYDGVAWTACTKRIGGPLKAG
>Cossura_lo_5
MKVLLCLAALLACVMAKGCSILHKYKVKGQWSMTFGTSGDRESLGLKVWQMFFKQSPDAVSLFQRVNGDDVHSPDFTAHIQRVLGGLDMAISLLDDEPTLNAELAHLKSQHAGRDINDHFFYCFKTALMKILQVLGSCFDSHAWDECLTVINQGIDQ-
>Cossura_lo_6
MKVILLLLALVGAAYGGCCSAEDRAEVARLWEQIWSATGRRVAVAQAVFSDLFERAPEAKGLFTRVKGDDVNSAEFKAHCVRVVNGLDTCINLLDDPATLDQQLAHLSAQHQARGVSAAGFDVIAASFAKVMPQVSSCFNPDAWNRCFNRIANGISAG
>Cossura_lo_8
MKIFL-LLVLVGYAAA-ECTNLHRLLVKQQWASAFSEGTSRVVFGRDMWTRMFTEAPDARNFFARVRGDNIYSPEFTAHAMRVLGGLDMCVSLLDDQGTLDAEMAHLKMQHVERNIPESGWAIFKRALFAALANL-QRFEQDAWDPCFDAMANNIKST
>Cossura_lo_9
MKLL-ILLALVACAAA--CGPLQRYKVKGQWSQAFGGGADRDSFGQSLWTTIFNRAPDARSFFTRVHGDDIHSSDFTAHVQRVLGGLDMSISLLDDEPTLNAELAHLKTQHDARGIPAAGFTMFKRATMIEVQKLGACFDSYAWDKCFQTIIDGITG-
>Cossura_lo_10
MKLLVVLL-LVGCAAA--CTNLKRLKVKQQWAQAFKTNQDRMDFGYDLWNRIFTAAPNARALFSRVEGDNIYSNKFSAHAMRVLGGLDMCISLLDDEATLNAELAHLKMQHVSRGLPANGFDIFRDALMASIAAIRHKIDTNAWMACFAVIADGIQ--
>Cossura_lo_11
MKLL-VLLALVGC--AAACSNMDRLMVKQRWASGFQNGVSREQFGRHFFSRLFNAIPSARALFSRVRGDNIYSPEFTAHAMRVLSGVDMGIALLDDPDTLAAQTAHLKSQHADRAIPDDAFPVFRDLLFDEMAATLRNANPDIWKRCFPEYSPQ----
>Cossura_lo_12
MKVLLVLCAVVAVASA-GCNILKRYKVKGQWAEAFGYGTDRNAFGLALWKAIFAQAPDAKNLFRRVRGDNIKSNEFTAHIQRVLGGLDMSISLLDDEDTLNAELDHLKEQHAERRIPSNYFTAFKRAVMQVVPALGRCFDSSAWDACFDVIADGIKS-
>Cossura_lo_13
MLWALVFAALVSSALGRQCGPLERLKVKSQWNLAYGYGISRVEFGQAIWKAFFSQEPASKEFFRRVNPDDLQSADFTAHSVRVLGGLDSVIGMLDNPPVLTTQLAHLQGQHIDRGIPANYFDIMGRSLMQVVPALGRCFDPRAWNACYNVIAAGIKSP
>Crucigera__7
MKLLIVLACLVAYCAASECGTLQRLKVKKQWTQAFGVSEDREAMGLAVWRYIFHKRPEVDQFFKRVNGHDMHSPEFLAHSGRVLSGFDMMIALLCDEDVLHHELEHLEHQHAEMHIPAEMFDIFSQALRLAVHSLGRCYDEEAWASCTDVLENGIKSH
>Delaya_ler_4
MKLLLCL-AVLVVTC-QGCNLMQRLKVKQQWTEAYGFGANRFAIGTALWRSIFKQRPESDKFFERVNGRDISSPSFQAHIARIFGGFDMTISLLDDVPTLNAQLNHLNGQHKAMGISADYFDVFRKSLMLVVESIESCYDNDAWDSCTGVISKGIGAG
>Delaya_ler_6
MKVLLVLAALVAYAAA-DCTMMQRLKVKEQWHHVYGTGHRRLEAGAVLWRAVFAKEPRAVELFHRVNGEDVHSPEFGAHSIRVLGALEMCIDLLDHPDELHAALEHLHGQHIERHVPLSYVSDFSEVLLTLIPALGRCFDAEAWNSCLSIIVDGVFQG
>Delaya_ler_8
MKTLIVLLALVAVAFATECDILTRLKVKSQWRRAYSSGHDREDFAQAIWRAIFAQAPSARGLFKRVHGDDTTSPQFEAHSLRVLAGFDIAIALLDQPEALKAELEHLRKQHEGRHIPDNYFEAFKTAVLHVLPALGRCWDRAAWSACFDVIADAVKGH
>Delaya_ler_10
MIGLFLVVALAGSAFGECCSAEDRREIKFIWQRVWASTDRKVAIAGAVFNDLFTHYPSAKALFTGVKVEDPNSGEFRAHLVRVANGLDNIINLLDDTTVLYKQLEHLADQHIKRGVTKAYFEGIAGAFERVLPQVSSCFNVEAWNRCFHRITEKVSEH
>Dichogaste
MKTVVLLAAFAAIAAAHGCDILSRLKVKSQWVRAYSSGHQREDFAKAIWRAIFAQEPEARSLFKRVKGDDPNSPEFGAHILRVLAGLDIVISILDQKEPLAAELDHLEIQHKERHIPDSYFDAFKTALLHVLPALGRCWDREAWSDCFDVIALGIKGH
>Dichogaste_4
MLRVLVLLGLVACSLVHCCSAQDRHIVEEQWKTIWTESSVRAGIGRHILLALAKAYPEVNELFGNVDIAHPEGGKFTAHALRIFDAIDTAINALDHPEVLEAALDHLADQHKVRGVKKAHFQKIGEILHETLTHILDNYNSLSWKSCFKGILGKIASK
>Dichogaste_5
MKLLVVLLALAAYVNA-DCDLLESYKVKHQWQRIYSDTEHRIQFTLDLWHEFFHDHKEAIDLFKRVHGNNIYSPEFLAHGSRVIAGLDMLICSLDEPATLAALLSHLKDQHIERNIKPEFFDLFGEDLLEVVADLGVDFDKQAWLDCYNHIVAGIKS-
>Dichogaste_6
MKTLVLLAAFAAIAVAHECDILSRLKVKSQWVRAYSSGHQREDFAKAIWRAIFAQEPEARSLFKRVKGDDPNSPEFGAHILRVLAGLDIVISILDQKEPLAAELDHLQEQHKERHIPDSYFDAFKTALLHVLPALGRCWDREAWSECFDVIAHGIKGH
>Dichogaste_7
MLRVLVLLGLVACSLVHCCSAQDRHIVEEQWKSIWTESSVRSGIGRHILLALAKAYPEVNELFKDVDIAHPEGGKFTAHALRIFDAIDTAINALDHPEVLDAALDHLADQHKVRGVKKAHFQKIGEILHETLVHVLDNYNSLSWKSCFKGILGKIASK
>Dichogaste_8
MKLLVVLLALAAYVNA-DCDLLESYKVKHQWQEIFSDTEHRIEFTLDLWHDFFHDHKEAIDLFKRVHGHNIYSPEFLAHGSRVIAGLDVLICSLDEPDTLASLLSHLKDQHTERNIKPEFFDLFGEDLFEVLAKLGVTFDLEAWRDCYNHIVAGIKP-
>Dichogaste_11
MKVLVFVVALMAVALAEECDTLTRLKVKAQWIEAYSHGAARHAFAQAIWRAMFKLSPDSLDLFKRVHGNEADHPDFVAHANRVLAGLDISISLLDQPDALKAELDHLQEQHKERHIPDEYYENFGKALLHVLPALGRCWDKEAWSHCYDYIVHGIRGH
>Diplocardi_4
MKLLSLVLCLVAGIYASECGTLQRLLVKQQWAEVYGTGANRVAFGQELWQAIFTRAPESRKLFDRVHGGNINSPEFISHVVRVFGGLDRVISFLDQPAVLAKDLEHLSTQHKAMKIPAAYFDTLRESLLDVVFHLGHNFQRPAWDACLHVITKGIQVQ
>Diplocardi_5
MLRIVLLCTVVGVCLGSCCSGDDRKLVIEQWNKIWNTSSAKITIAHAVFDRFLKENPDAKSVFARVDVENPSGGVFRAHMMRVLSGMDLVVNNLAYQQVLDGQMAHLTAQHAVRGVNGDKMRAFLTILMQELPKIIPDFNSDAWGGCFKLVFEKISP-
>Diplocardi_7
MLRLLVVLGLTAMGMAHCCSARDRQIVEEQWESVWTESSVKAGVGRHILLALAKAHPEVNELFKGVDIEHPDKGKFTAHALRIFDAIDTAINSLEAPDTLDALLDHLADQHKVRGVKKVHFDTLGKILHESLTHVLDNYNALSWRACFKGVLEKISSK
>Diplocardi_8
MKVLIVLAALVAVTMATECDSLTRLKVKAQWRRAYSSGHNREDFAQAIWRAIFAQAPDARSLFRRVHGDDTTSPQFEAHALRVLGGFDIAVATLDQPEALKAELDHLQKQHEGRKIPDSYFDAFKTALLHVLPALGRCWDKAAWSACFDLIADGIKGH
>Diplocardi_9
MKTAVVLAAMVAYASAKECDKLTRLKIKGQWNRAYSSGEDREHFAEAVWRAIFAQAPEARNLFTRVGGDDTGSPKFHAHANRVFAGFDIAIKLLDQPDALKAQLDHLAQQHASRNIPDNYYDVFRSALLHVLPALGRCYDREAWIACFNLVANGIRGH
>Diplocardi_10
MKTLVFLAGVVAYAVAHGCDALTRLKVKSQWTRAYSHGHEREDFAKAVWRAIFAQVPDAKSLFKRVNVDDLDSPEFVAHMLRVLAGLDIVISILDQEDTLKEELDHLEKQHEGRHIPDNYFDAFKTALLHVLPALGRCWDRDAWDHCFDFIAKGIKGH
>Dodecaceri_3
MKVLIILAMCLGVSLA--CNPLQQLLVKSEWATVFGFGLDREIFGNTIWKRMYQVDPETPKLFARVKGDDIYSAMFTAHSYRVLGGLDMVVSLLNDEEDLNAQLAHLARQHKDRGVETVHFENIRKVLLDVLPTMGKGFDMAAWKACLRKITDGIEGK
>Dodecaceri_10
MNSIALLATVAAVANA-ECNTLERLLVKKEWAAVFGEGLHREDVGKHLWRDFFRVDPDARGFFDNVNGADISSPKFTAHSMRVLGGFDMCISLLDDEETLNAELAHLQAQHAERNIEATHFDQFEESLLYILPDMSADFEAGAWRDCIDIIKKGITG-
>Dodecaceri_12
MKFLLVALACVAAVYADECGPLQRLKVKRQWAYAYGESGDRGDFGIVLWTHFFSEHPEARAVFDRVNGDNEFSDEFMAHSSRVLSGLDMCIALLDDQETLSAELAHLKGQHDERNLDAALFGEFKQSLGRALAKLGRRFDKASWSACYDLIATGITG-
>Dodecaceri_13
MLAFLALVALFAYAHA-CCSADDIKVVLENWESVWGATGKRVAIMQAVFADLFAHHAEAEELFTRVNVAHPDSPEFKAHCVRIGNGLDMALNELADPATLDSALHHLADQHARRGVRHAHFMFMEDSFDRVLPQVIPHFNHDAWDSCYEKIAEGISSG
>Dodecaceri_14
MLKIAAVILLCAVACNADCGTLQRLKVKSQWSEAFGFSTDREAFGTALWKAIFAQAPEARDLFKRVHGEDVHSPDFQAHSMRVMSGLDQCISLLDDEATLNAQLAHLNGQHDDRQIPSNYYDVFGEALFQVVPALGRCFDSDAWHACFDVIAQGIKA-
>Dorydrilus_2
MLRLVVLLVVAAYCAAHCCSAEDRNIVQKQWSVLWQDSSKKAGFARLILLKLVEAKPDTKALFANVDIDHPQGGTFTAHCLRIVNAIDMAINLLDNQEALDSALDHLADQHHARGIKKEHFKAFGEILSGALPRLLDDYNIFSWRSCFKGLYAKITSK
>Dorydrilus_4
MKILIVLAGFIAITSASGCDKLQRLKVKSQWSRAYSSGHDREDFSQAIWRAIFAQVPDARALFKKVGGDDTTSADFVAHSLRVLAGFDITISLLDQPDALQAELTHLKKQHDERHIPDNYFEAFRLALGHVLPALGRCWDKKAWSDCFEVIAHGIQGH
>Dorydrilus_5
MLPFFLVLVLAVGAFGECCSAEDRREIQYIWKRVWAHTDRKVAIARAIFEDIFDHQSDAKKLFTRVHVDQPDSGEFRAHLVRVANGLDNLINLLSSPAVLVEQLKHLAHQHEARGVTKAHFEAMGSAFARVLPQVSSCFNVEAWNRCFYRLAKKVSAN
>Drawida_sp
MKFLIVVVALASVAWAEKCDILTRLKFKSQWNRAYSHGHSREDFAEAIWRAIFAQAPSARDKFKRVHGEDTSHPAFKAHSLRVLAGFDIAINLLDQTDALKAELDHLEEQHKGRNIPDNYFDAFETALLHVAPALGRCWDKEAWKECTELIIHGIEGH
>Drawida_sp_2
MLRVLVLLATA--CLVFCCSAEDRHIVEEQWDTLWHDSSKKISFGRLLLLKLAKEIPDVNELFKEVDIANPEGGKFSAHAMRILNALDMAINLLEDPPALDAALDHLADQHQKRGVKKEHFKKIGEILHTALPHVLDDYNAMSWKSCFKGILSKIASK
>Drilocrius_3
MKTLILLLAFVAVAMATECDNLTRLKVKAQWRRAYSSGHNREDFAQAIWRAIFAQAPEARSLFKRVGGDDTTSPEFEAHALRVLAGFDITISTLDQPEALKAELDHLEKQHEGRHIPDNYFEAFKTALLHVLPALGRCWDKAAWSACFDYIATGIKGH
>Echiura_Gr_2
MKVLIILAMCLGVSLA--CNPLQQLLVKSEWATVFGFGLDREIFGNTIWKRMYQVDPETPKLFARVKGDDIYSAMFTAHSYRVLGGLDMVVSLLNDEEDLNAQLAHLARQHKDRGVETVHFENIRKVLLDVLPTMGKGFDMAAWKACLRKITDGIEGK
>Echiura_Gr_11
MLRLVVLLGLVAYGSAHCCSAGDRAIVQAQWKSLWGESSRKIGVGRLMLLKLVELNPDAKALFSKVDVDHPTGGAFSAHAMRVMNGLDMAINLLDDPEALEEALDHLAQQHHDRGVKKEHFKSMGKILNGGLAKVLDGYNSMSWKSCFKGIFTKMASK
>Eisenia_sp_4
MPRFPPVLLVLGAVTADCCSSEDRHELQALWKEIWSATGRRVQVAQAVFSDLFERDPASKNLFKRVNVDDMNSPEFRAHCIRVVNGLDTLIGLLDDTKTLKQQLDHLADQHAARGITAAHFDEIANSFARVMPQVSGCFNPDAWNRCFNKLAHAIAAK
>Eisenia_sp_9
MKIVLVLLALVAAAMAHHCGTLAGLKVKSEWGRAYGSGHDREAFAQAIWRATFAQAPESRDLFKRVHGEDTSHPEFIAHAERVLGGLDIAINTLDQPETLKEELDHLQHQHEGRKIPDNYFDAFKTSILHVVAALGRCWDREAWDHCIEHIEKGIQGH
>Eisenia_sp_10
MLRLLVIVGLAVCCLAHCCSEEDHRIVQHQWDVLWRDSSKKIGFGRLLLTKLAKEIPEVADLFKRVDIEHPEGPKFAAHSLRILNALDMTINLLDDPPALAAALDHLAHQHEVRGVKKAHFKKFGEILAGGLPRVLDDYDALAWKSCLKGILTKIASK
>Eisenia_sp_11
MKLILLLLSCAVYTCSAECSELERFKVKNQWAETFGTGHGRVLFGLKFWLRFFHEHPTARDLFKRVHADNVYSHDFQAHGQRVLSGLEATISLLDDDETLTAHLAHLHGQHQERSIPPENFLHFREILLDLLGELETHFDQDAWEHCIDHITAGIK--
>Eisenia_sp_13
MKFIVLLLALAAYVSA-DCKDLERVKVKLQWARAFGKAHNRVLFGLKLWHSIIHDHPEIKDVFKNVRGDNLYSDEFSAHSQRVLSGLDMTISMLDTPDVLEAQLVHLKGQHTERNLKPEYYTFFLNHLLEVIGELGTDFDQGAWHDCIDHIINGIK--
>Enchytraeu_3
MMSIVLVLGLVAYASANCCSYGDQQAVKSEWNSLWNTSSSKIIFGKEVFRLFFEVDPDSKSLFKRVNVDDTDSPEFAGHMIRVLTGLDLIINLLGE-DALDAELAHLNTQHIARGITATHFAEMFKVLDGALRQVLEEYDGLAWKYCFKGIGEALKNG
>Erpobdella
MYKLAIIVSLAGLVIGDECSAGDRHIVQEQWSELWHESSKKAAFARGILMKVVEKHPEAKALFAKVDIDNPKSGKFTAHALRILNAIDLIVNLLGNQEALDAALEHLSKQHQVRNVKAEYFQTFGEVYLQAANKLLDEFNILAWKSCFRELGKGLTQH
>Erpobdella_3
MFKLAIVMSIAGIVIGGECSAGDRKIVQDQWSELWHDSSVKAAFARAILMKVVEIHPETRSLFAQVDIDNPTGGKFTAHSLRILTAMDLIVNLLGNQEALDAALAHLSMQHQLRNIKTEYFKTFGDVYINAATKLLDEFNVLAWKSCVKEVTVGFTQF
>Erpobdella_4
MKSLLVLGTLASMAWASQCTDLDKIKVMTQWRQAYSSGQDRIDFGQAVYRTFFKINPESVKLFHDVGGDDVTSGAFIAHTMRVLNGLEIIISLLDQPEALEAELKHLHQQHQERNLASGYFADFVKALDHVVPAIGKCYDREAWNHCLTEIAADVSGH
>Eunice_nor_5
MLRLVVLSILVVGSLADCCSTEDRREVQVFWQRVWGAASRRVIIAIEVFQRLFDADPASKNLFTNVGVDDMQSAKFKAHCVRVINGLDVAINLLDDPDTLNSQLAHLNAQHLARGITPNHFKEIGDAFSKVLPAAGSCFNPGAWTRCFNRITHAIAEG
>Eunice_nor_8
MLVYLLVLGLAAGCLADCCSTEDRHEVVAVWQAVWGATGRRVTIAKEVFDDLFEHNPGAKALFENVNVADPDSPEFKAHCIRVINGLDVAINLLDDPATLNEQLKHLAGQHKARGVKAEHFTQIAESFGRVLPQAASCFNPGAWSRCFNRIAHVIAEP
>Eunice_nor_9
MKAVIVLLGLVAVAMASSCGPLQKLKVKQQWAKAYGEGHQREFLGLAIWKAFFAKEPKSREKFKAVHGDDIHSGEFQAHSTRVLSGLDLCISILDNEAVLTSELAHLAGQHKDRQLPGSYFDTFGEVLMEVIPALGRCFDAHAWHDCYEVIKKGIQGV
>Eunice_pen
MLGYLLGLGLVAGAMGDCCSSEDRHEVIAIWKDVWGATDRRITIAKAVFDDLFEHHPDAKDLFKDVNVADTDSAEFKAHCVRVINGLDVAINLLQDPATLNEQLAHLAAQHEARGVSAAHFKAIGESFQRVLSHSASCFNPRAWGRCFHRITDAIAKN
>Eunice_pen_2
MKAVIVLLGLVAVTMASSCGPLERLKVKQQWAHAYGEGHHRELLGQAIWRAFFRKAPDSVDFFKRVHGHDIHSGEFQAHSTRVLGGLDNVISLLDDASVLDSQLTHLAGQHKARGIDATYFNTFGDILLEVIPALGRCFDKHAWSVCYGVIKKGIQGV
>Eunice_pen_5
MLWLVVASLLVVAAQASCCSAEDRREVSVFWQKVWGATGRRVVIAQQVFIKLFEADPATQALFKRVKGDEIDSPEFKAHCVRIINGLDVVINLLDDPATLNIHLDHLNAQHKARGVKAVHFQEIGKIFSKVLPAAGSCFNSAAWDRCFSRVANAIAKD
>Flabellige_3
MRCLLILAAIIGLSSASCCSTEDRAEMQALWKEIWSATGRRVQVSQSVFEDLFERNADARNLFKRVNVDNPQSAEFKAHCIRVVNGLDTVIGLLDDPETLMEQLDHLGNQHAARGVTAAGFDTIGRSFMKVMPQVVSCFNADAWSRCFTGIANRIQKF
>Galathowen_10
MLKIAALVLLCAVCINADCGTLQRLKVKSQWSSAFGQGTDREAFGTALWKAIFAQAPVARDLFKRVGGDDVNSSGFKAHSMRVLSSLDQCISLLDDVATLDAQLVHLNGQHVSRHIPSNYFNVMGEALMQVVPALGRCFDRDAWTDCFAVIAEGIKA-
>Galathowen_11
MVRLLAVMAVVGAA--GCCSASDRATVLAQWHGLWEAGTNRNDVAIETFKRFFAQYPEAKKLFERVKVDQPKSPEFQAHCLRILNGLDLCINMLLDSLTLEDQLGHLSAQHVARGFDPAYFDKFWPALKSVLREVTTGFDATAWDACYARIGQGLKSK
>Galathowen_13
MLASIVFFGLVAFANADCCSADDIKTVLGNWESVWGATGRRVSIAQAVFADLFSNVPASKGLFKRVNADNPDSAEFKAHCIRVVNGLDLAINLLNDPATLESALGHLSSQHAVRGVTAGGFDAIASSFKVVLPQVIPGFNGDAWDSCFSKIADGISAG
>Galathowen_15
MNM-YLLAACAAMASA-DCGTLQRLLVKKEWSTVFGSGVHREKFAVKLWRQVFSMDPSMRGFFENVNGDDIMSAKFQAHSQRVLGGLDMCIALLDDEATLNAELAHLKTQHDAMGIAAENFDVLGESLLYVLPDLEANFDSHAWKDCYAVIKSGITG-
>Galeolaria_2
MLRVLTVLLVVGAVMADCCSTEDRHELQALWKEIWSATGRRVQVAQAVFSDLFERDPASKNLFTRVHVDDMNSPEFRAHCIRVVNGLDTLIGLLDDTKTLKQQIDHLAHQHAARGVHAAHFDEIANSFARVMPQVAGCFNPDAWNRCFNKLAHGIAAE
>Galeolaria_8
MKLLILIACLVAAATASGCGTLQRLKVKRQWHQAFGVAEDREAMGLAIWRYIFHKKPESDQFFERVNAHEMHSPEFLAHSARVITGFDQCLSLLTDEGPLHAQLDHLRHQHDELQIPAEYFDIFSNGLQLAVHSLGRCYDDDAWHACTDVIENGIKHQ
>Gatesona_c_3
MKILVVLLAFVAVAMASECGNLTRLKVKHEWSQAWSSGHDREDFAQAIWRAVFAQAPAARDLFKRVHGDDTTHPVFIAHAERVLTGLDIAINILDQPETLKEELEHLQKQHEGRKIPDNYFAAFKTAVLHVVAALGRCWDREAWDACIDFIEDGIKGH
>Geogenia_b_2
MKIVILVLAFVAVAMATECDNLTRLKVKSQWRRAYSHGHDREDFAQAIWRAIFAQVPDARGLFKRVHGDDTSSPEFEAHALRVLAGFDIAISILDQPEALKAELDHLEHQHDNRKIPDNYFDAFKTALLHVLPALGRCWDRDAWSACFDLIAHGVKGH
>Geogenia_b_3
MLRLFVLLGFAVSCCLFCCSAEDRHIVEKQWEVLWGDSSKKIGFGSLLLQRLAKEVPDVTALFKKVNIEHPESGEFAAHSLRILNALDMIINLLDDPEALDAALDHLADQHHDRGVKKAHFRTFGQILHASLPRVLDDYNAMSWRSCFKGILLKISSK
>Glossodril_4
MKVLVVVLALVAVAMASECDSLTRLKVKAQWRRAYSHGHNREDFAQAIWRAIFAQVPDARNLFKRVHGDDTTSPQFEAHALRVLAGFDIAISVLDQPEALKAELDHLEHQHDNRHIPDNYFDAFKTALLHVLPALGRCWDKEAWSECFDLIAHGVKGH
>Glycera_di_5
MKVLLVLAALVAYAAA-DCTMMQRLKVKEQWHHVYGTGHRRLEAGAVLWRAVFAKEPRAVELFHRVNGEDVHSPEFGAHSIRVLGALEMCIDLLDHPDELHAALEHLHGQHIERHVPLSYVSDFSEVLLTLIPALGRCFDAEAWNSCLSIIVDGVFQG
>Glycera_di_7
MKLLLCL-AVLVVTC-QGCNLMQRLKVKQQWTEAYGFGANRFAIGTALWRSIFKQRPESDKFFERVNGRDISSPSFQAHIARIFGGFDMTISLLDDVPTLNAQLNHLNGQHKAMGISADYFDVFRKSLMLVVESIESCYDNDAWDSCTGVISKGIGAG
>Glycera_di_8
MQILLVLACFLAVAYAERCGPLQRLKLKSQWAQVYAYGVAREEFGVAVWKEFFKIEEKARELFTRVKGDNIWSPDFKAHISRVNGGLDMAISLLDEQDTLDAALAHLNGQHKERGIPANYFESFGKAILRVVPELGNFFDQDAWAGCFNIIADGIKKE
>Glycera_di_10
MKLL-ITACLVAVAVASECGDMQRLKVKMQWAEAFGFTTDREELSTNLWREIIDKNPETARYFGRVRGDNIYSPDFRAHSARVMAGFDMTLSLLDSPAAFDAQIAHLNSQHVNLDVDGIYFDAFRLALMHAVQIIGRCFDQDAWSVCSTLIEDGIKHN
>Glyptonoto_3
MMKVAVLVLLCAVSINA-CSNLQRLKVKSQWSQAFGQSTDRGAFGTALWKAIFAQAPESRDLFKRVKGDDILSADFQAHSSRVLSALDQCISLLDDEDTLNAQLGHLNGQHDDRNIPSNYFNVMGEAIMQVVPALGRCFDRDAWGACFEVIAQGVKA-
>Glyptonoto_4
MLGAVVLLGLLAYANAGCCSADDIKQVLQDWESVWGATGRRVSIAQAVFADLFSNVPAAKGLFGRVNADNPDSPEFKAHCIRVVNGLDLGINLLNDPATLESALGHLSDQHAARGVTAAGFDAISDSFLNILPRVIPGFNGDAWIACFSKIADGISAG
>Glyptonoto_5
MNTLYLLTACVYTASG--CDTLKRLLIKKEWTDIFKSGADREKFGTMLWREFFKRDPSARDFFERVNGADIMSARFTAHAQRVLGGLDMCIALLDDEPTLNAQLAHLKSQHDGRAIDAEHYKELLKSMLYVLPDMGVNRDASAWADCLSVIAKGIGGF
>Goniada_br
MMSIVLVLGLVAYASANCCSYGDQQAVKSEWNSLWNTSSSKIIFGKEVFRLFFEVDPDSKSLFKRVNVDDTDSPEFAGHMIRVLTGLDLIINLLGE-DALDAELAHLNTQHIARGITATHFAEMFKVLDGALRQVLEEYDGLAWKYCFKGIGEALKNG
>Goniada_br_2
MKVAILLLALLGYAMA-DCNNMQRLKVKQQWSPAYGTGHHRAEVSLALWKAILAQVPEAKDLFKRVNGDDIKSPEFTAHIIRVMGGLDIAISLLDNKAELDAELAHLKTQHFDRHIPNAYFDAFKNALGEVIPALGRCYDEAAWSTCFDVIANGIKQ-
>Grania_sp._7
MLRTLFLLGLVAFCAAHCCSAEDRHIVQKQWHNLFEMSSKKVNFGEILLLKLAEAKPEVKEAFQRVNIEHPESPEFAAHSSRILNALDMIINLLDHPEAAADALEHLAHQHHGRGVTKEQFKLFGKLLEEELPRVLDEYDAISWASCVNVKWKAFGSR
>Grania_sp._11
MLRFFVLLGLVAFCAAHCCSAEDRHIVQKQWGVLWKDSSLKAGFARNILLKLVELKPETKALFANVDIDHPQGGTFTAHCLRIVNALDMVINLLDNQEALDAAIDHLAQQHHDRGVKREFFTTFGEVLAKALPRLLDDYNTMSWRACLKGFYSKITPK
>Grania_sp._13
MKTAVVVVAMLAAVNADQCDTLARLNVKSQWVRAYSSGHDREHFAEAIWRAIFAQVPEARSLFDRVGGDDTSSAKFIGHAMRVLASLDIAVNLLDQPEALQSHLEHLHQQHEDRHVSASYYKAMERALLHVLPALGRCFDKEPWKACFHLIVDGIHG-
>Guaranidri_3
MKSAIVLDALVACASASGCDSLARLKVKGQWSRAYSSGSDRENFVIALWRAFFAQAPEAVSLFSNVGNGDSSSGLFRAHGERVISGLDAAINLLDQPETLKAELDHLQEQHEPRNIPAKYFTVFRTALGNVLPALGRCYDKEAWKACFDVIAAGIQGQ
>Guaranidri_4
MFRLAVLLGLVAFCAAHCCSAEDRNIVQEQWQTLWKDSSRKMAFGRNLLLKLAELNPAVKGLFANVDIDNPTGGKFNAHAFRILNGIDMTINLLKDPEGLDAALDHLADQHAVRGVTKAQFRSMGAILSDALPRVLDDYNSLSWKSCFKLILTQIASK
>Halosydna_
MNTLVVLLLIGAVAVSGCCSREDRKSVVQSWQSVWSSSGRRTTIGKAIFEHLFKTDEKAKELFKRVGVDNLDSAEFKAHTIRVLNGLDVAINLLHDPITLDKQLAHLASQHRARGVTVGHFKAIKAALEAVLPQVASGFNIDAWRSCVSRIGDGITKG
>Halosydna__2
MKVLLVLLG-VVGAMA-DCGTLQRFKVKQQWGQAYGVGEHREDFNKAVWRGIFAQDNGARALFTRVGGDDISSPEFTAHMSRVAGGLDMSISLLDQDDILSEALAHLAEQHAPRDVNQYHFELMKNSLLKVVPAIGRCFDNDAWSSCYDYIAGAILGN
>Halosydna__4
MKVLIVLAALVAVTMATECDSLTRLKVKAQWRRAYSSGHNREDFAQAIWRAIFAQAPDARSLFRRVHGDDTTSPQFEAHALRVLGGFDIAVATLDQPEALKAELDHLQKQHEGRKIPDSYFDAFKTALLHVLPALGRCWDKAAWSACFDLIADGIKGH
>Halosydna__5
MKLLFAFLCLFAYCNA-DCSPLDRLLVKQQWADAYSTGRTRIEFGQALWRAIFAKAPEAKKLFDRVKGDDINSPEFKGHIARVFGGLDRVISLLDDADVLKADLDHLSHQHKEMKIPAGYFDVLRAALEEVLFALGHDFHRTAWDGCLEEITKGIQKL
>Halosydna__8
MKLLVLVLACLATVNADCCTIEDRTQVIHGWARTWGVAGHRITIAKAVFNEIFKVDEKAKELFKAVGVDNVNSGAFQAHAVRVMNGLDVAINLLHDPAALDLHLAHLSAQHKERGVTSGHFKVMGTVLEKVLGQVATGFNAHAWRNCFHRISEGITAS
>Halosydna__9
MLYAVALLMAIGAASADGCSIEYRQEVQSTWHDIWGATGRRIQVAKALFNELFASDPDAKSLFTRVNVDDLNSPEFQAHCIRVVNGLDTVIGLLDDTDVLYEQLDHLASQHEARGVTAEHFEIMGRAFLKVLPQVSSCFNAKAWSGCFNGIAGQISAN
>Haplotaxid
MKILVLLLAVVAVAMANECDLLTRLKVKAQWRRAYSSGHNREDFAQAVWRAIFAQAPDARALFKRVHGDDTTSPEFEAHALRVLAGLDITISLLDQPEALKEELEHLEKQHEGRHIPDNYFDVFKTALLHVLPALGRCWDREAWDECFDVIADGVKGH
>Haplotaxid_2
MLRLTVLLLLVGYCMAYCCSAEDRNIVQKQWDVLWRDSSKKIGFGRLLLTKLAKEIPEVVPLFKNVDIEHPTGGAFSAHCLRILNAIDQAINLLDDPEALDAALDHLADQHKVRGVKKAHFKKMGEILNGALPRVLDDYNAMSWKACFKGILTKIAGK
>Haplotaxis
MKVLVLLFALVAVAVADKCNLLQRYKVQSEWKKAYSTAHTRQDLAKAIFRSFLALEPEARSLFSRVNVEHPDSGEFEAHTMRVLSGIEIVIELLDQPEALAAQLEHLSAQHKERHIPAKYYQSFRLALRQVLPAIGRCFDYVAWRECFDVIADGIRGH
>Haplotaxis_5
MKTLIVLLAVVAVTMAAECDTLTRLKIKSQWRRAYSHGHDREDFAQAIWRAVFAQVPTARKLFDKVHGEDTTHPEFEAHALRVLAGFDIAINLLDQKDALKAELDHLHEQHKERHIPDNYFVAFRTALLHVLPALGRCWDKEAWKACYDYISHGISHH
>Hemigastro_2
MKILLVLLAVVGVALAKECDSLTRLKVKAQWRRAYSHGHDREDFAQAIWRAIFAQAPSARDLFKRVHGEDTTSPQFEAHALRVLAGFDIAISTLDQPEAFKAELEHLQHQHEGRKIPDNYFEAFKTALLHVLPALKRCWDRAAWDSCFDLIADGIKGH
>Hemithri_p_2
MKVLIVLAALVAVTMATECDSLTRLKVKAQWRRAYSSGHNREDFAQAIWRAIFAQAPDARSLFRRVHGDDTTSPQFEAHALRVLGGFDIAVATLDQPEALKAELDHLQKQHEGRKIPDSYFDAFKTALLHVLPALGRCWDKAAWSACFDLIADGIKGH
>Hemithri_p_3
MNTLVVLLLIGAVAVSGCCSREDRKSVVQSWQSVWSSSGRRTTIGKAIFEHLFKTDEKAKELFKRVGVDNLDSAEFKAHTIRVLNGLDVAINLLHDPITLDKQLAHLASQHRARGVTVGHFKAIKAALEAVLPQVASGFNIDAWRSCVSRIGDGITKG
>Hemithri_p_6
MKLLVLVLACLATVNADCCTIEDRTQVIHGWARTWGVAGHRITIAKAVFNEIFKVDEKAKELFKAVGVDNVNSGAFQAHAVRVMNGLDVAINLLHDPAALDLHLAHLSAQHKERGVTSGHFKVMGTVLEKVLGQVATGFNAHAWRNCFHRISEGITAS
>Hemithri_p_7
MKLLFAFLCLFAYCNA-DCSDLERLLVKRQWADAYGTGRTRVEFGQALWRAIFAKAPDARKLFTRVKGDDINSPDFKAHIVRVYGGLDRLISLLDDSDTLNADLNHLSTQHKEMKIPAEYFDVLHHALEEVLEALGHAFHHDAWHNCLKTLTNYIEKH
>Hemithri_p_9
MKVLLVLLG-VVGAMA-DCGTLQRFKVKQQWGQAYGVGEHREDFNKAVWRGIFAQDNGARALFTRVGGDDISSPEFTAHMSRVAGGLDMSISLLDQDDILSEALAHLAEQHAPRDVNQYHFELMKNSLLKVVPAIGRCFDNDAWSSCYDYIAGAILGN
>Hermodice__3
MKLLSLVLCLVAGIYASECGTLQRLLVKQQWAEVYGTGANRVAFGQELWQAIFTRAPESRKLFDRVHGGNINSPEFISHVVRVFGGLDRVISFLDQPAVLAKDLEHLSTQHKAMKIPAAYFDTLRESLLDVVFHLGHNFQRPAWDACLHVITKGIQVQ
>Hermodice__4
MKLLFAFLCLFAYCNA-DCSALDKLLVKQQWADAYGTGRTRIEFGQSLWRAIFAKAPDSKKLFGRVKGHDINSPDFKAHIARVYGGLDRLISILDDDDSLKADLDHLSHQHKEMKIPASYFDVLRASLAEVLFALGHDFHRQAWEDCLTVITSGIQKL
>Hermodice__6
MNPLVLIL-VSAVAASSCCSTEDRHEVVRSWQSVWSSSGRRTAIGKAIFQHIFDADKTTLSLFKRVNVDNKDSGEFKAHTVRVLNGLDVAINLLYDPLTLDKQLAHLATQHINRDITATHFKLMAKALEHVLPQVASGFNLDAWRSCFIRIKDGITAG
>Heronidril
MKPAVVLVGLVAAVSARECDILARLNVKSQWMRAYSHGHDREHFAEAVFRALFAQAPEARRLFARVGGDDTGSPKFHAHALRVLGGLDIVINMLDQPEALQAELDHLKVQHAERGIPDEYYKYMRIALAHVLPALGRCFDKDVWMACFTVIQQGMASH
>Heronidril_5
MKVLIILAMCLGVSLA--CNPLQQLLVKSEWATVFGFGLDREIFGNTIWKRMYQVDPETPKLFARVKGDDIYSAMFTAHSYRVLGGLDMVVSLLNDEEDLNAQLAHLARQHKDRGVETVHFENIRKVLLDVLPTMGKGFDMAAWKACLRKITDGIEGK
>Heronidril_6
MLRLVVLLGLVAYGSAHCCSAGDRAIVQAQWKSLWGESSRKIGVGRLMLLKLVELNPDAKALFSKVDVDHPTGGAFSAHAMRVMNGLDMAINLLDDPEALEEALDHLAQQHHDRGVKKEHFKSMGKILNGGLAKVLDGYNSMSWKSCFKGIFTKMASK
>Heronidril_9
MLRVLVMLGAAAYGAASCCSAGDSAIVQKQWKELWQDSSKKIGVGRLMLLKLVELNADAKATFSNVDIDHPKGGAFSAHAMRVMNGLDMVINLLSNPKALDSALNHLAEQHRVRGVTKAHFKSMGTILDGGLSKLVDNYNSMAWKACFRGILTKMASK
>Heronidril_10
MKWLIVLVALVSVSLAEDCDILARLKVKAQWSRAYGSGHDRKDFAQALWRAIFSQAPEARSLFKRVGGDNTMSPDFRAHAERVLAGLDIVINLLDQPEALKAELDHLAKQHDARLIPDTYFDVFRTALGHVLPALGRCYSRTAWKACYDVIAKGIRG-
>Hesionides
MMLTLLLLGLVGGSMASCCSAEDRHTVQSEWHDFWGEGSKRITIGKEIFKHMFEDHPDTKELFKRVNVDNIDSPEFQAHIVRVVNGLDTVIGLLDDPATLDSHLGHLSKQHQARGVHAEHFEFFLHALDDVMLHGADHYNRDAWHSCYGIIQEGITAD
>Hesionides_3
MKLLLIILGLVTLTLADECGPLEIIKVKHQWAEAYGTGHHRLQFAREVFDHFFDHHPDTLKQFERVKGTDTHSPEFEGHMARVMGALDICVSLLDDEDTLQAELKHLQAQHKERHIDNNHFDEFGTIIMESVSQVTGRFDHDAWIACGSHILDGIKQP
>Hesionides_4
MKVLVVLCGLMALTLAEGCGPLQKLKVKQQWMEVYGEGHHRQDFGTAVFKSFLAHEPESKKLFDRVHVDDIHSPEFRAHIARVMGGLDMAIALLDNEDTLHAQLDHLRHQHDERHIPGNYFDVFGEVLFEVVPALGKCYDHEAWEACYKIIADGIKEQ
>Hesionides_5
MEVLLLLVG-VTLTLGCECGPLKQIKVKRQWAQAYGTGHHRLDFAREVFQHFFDHHPEAKDLFTRVNGKNIHSPEFEAHMARVFGGLDLTIGLLDDQPTLDAALHHLHDQHKDRNIDNDHYDSFGGLLLEAIAKV-DHFDKKAWLDCGKHILDSLKTK
>Heterodril_2
MLRLVLLLSLAAVCAAHCCSAEDRNIVQAQWKGLWANSSKKIGFAKRILLKLIEMKPEAKALFSGVNVDNPDSGEFSAHCMRILNALDMIINLLDNPAATREALDHLADQHGQRGVKKEHFKLFGQLLGHGLPRVLDDYDLMSWKSCFKGVLTKMASN
>Heterodril_5
MKAAVVLVAMVAATSATECDILARLNVKSQWLRAYSSGHDREHFAEAIWRAVFAQVPEARSLFQRVGGDDTSSPKFIAHAMRVLAGLDIVINMLDQPDALKAELEHLHAQHEERNIPDKYYQALRFALAHVLPALGRCFDKEPWKACWREIAAGIRG-
>Heterodril_7
MKPAVVLVGLVAAVSARECDILARLNVKSQWMRAYSHGHDREHFAEAVFRALFAQAPEARRLFARVGGDDTGSPKFHAHALRVLGGLDIVINMLDQPEALQAELDHLKVQHAERGIPDEYYKYMRIALAHVLPALGRCFDKDVWMACFTVIQQGMAS-
>Hypomenia__5
MLVYLLVLGLAAGAMGGCCTAEDRKEISTVWQAVWGAAGQRVRIAQAVFKDLFEHHPETKGLFGNVNVDDIDSPEFKGHCIRVINGLDGAINLLEDSNTLNQYLDHLNGQHKARGVKADHFVAIGESFQRVLSNAASCFNPGAWERCFNRIANAISHD
>Idanthyrsu_4
MLRFFVLLGLVAFCAAHCCSAEDRHIVQKQWGVLWKDSSLKAGFARNILLKLVELKPETKALFANVDIDHPQGGTFTAHCLRIVNALDMVINLLDNQEALDAAIDHLAQQHHDRGVKREFFTTFGEVLAKALPRLLDDYNTMSWRACLKGFYSKITSK
>Kincaidian
MNFLIVLLACVTVTGAVRCGLLQRLQLKEQWAKAFSAGSDRTDFVQAIWRTFLAQAPGARALFTRVGVNDTNSGPFVAHTMRVLSGLDMMLFNLDQPEVLNAAVAHLKRQHDPRNIPDEYFLAMRDAIHRVLPITDGCFDLDTWNDCFNEIAKGFRGG
>Kincaidian_2
MKELILFFAFLGCTSASGCDALQRLVVKEEWSKAFTEKEDRIDTAIAVWSRFFKLAPDSLVHFANVNGSDVRSGQFIAHAMRVFQSFDIALSNLDQPEVLAAHLAHLQKQHKDRRIPAKYIEKFGENALLFMSSLDQCWAEKAWRDCFDGVAAAFA--
>Kincaidian_3
MLRLFVLLCLGAFCAAHCCSAEDRNIVQKQWSVLWKDSSKKAGFARLILLKLSEQKPETKALFTNVDIDHPQGGVFTAHCLRIVNAIDMAINLLDNPEALDAALDHLADQHHARGVKKEHFKAFGDILAGALPRLLDDYNIMSWRSCFRGLYAKITSK
>Kincaidian_4
MKILIVLAALVAVTSASGCDKLQRLKVKGQWSRAYSSGHDREDFSQAIWRAVFAQVPDARALFKKVGGDDTNSGAFVAHGLRVLAGFDITVALLDQPEALKAELAHLKTQHDARHIPDNYFEAFRLALGHVLPALGRCWDKQAWSDCFEVIAHGVKGH
>Komarekion
MKVLIVLAVLVAFAVASDCDALTRLKVKGQWRRAYSHGHNREDFAQAIWRAVFAQVPEARSIFKRVHGEDTASPQFEAHALRVLAGFDIAISILDQPAALKAELDHLEEQHKGRKIPDNYFEAFKIALLHVLPALGRCWDKAAWSACFDLIADGIKGH
>Kruppomeni_4
MFRLAVLLGLVAFCVAECCSAEDRTRVQTQWRGLWKDSSKKITFGRNILLKVVEEIPEVKALFKGVNIDHPLSGEFSAHSIRILNAIDMTINLLDDAESLGEALDHLADQHQARGVKKAHFQSFSAKFLKALPAVIDDFDNMSWKACFTGITAKIASK
>Kruppomeni_5
MLRTLFLLGLVAFCAAHCCSAEDRHIVQKQWHNLFEMSSKKVNFGEILLLKLAEAKPEVKEAFQRVNIEHPESPEFAAHSSRILNALDMIINLLDHPEAAADALEHLAHQHHGRGVTKEQFKLFGKLLEEELPRVLDEYDAISWSSCIKGILSRLSAG
>Labidiaste_2
MMSIVLVLGLVAYASANCCSYGDQQAVKSEWNSLWNTSSSKIIFGKEVFRLFFEVDPDSKSLFKRVNVDDTDSPEFAGHMIRVLTGLDLIINLLGE-DALDAELAHLNTQHIARGITATHFAEMFKVLDGALRQVLEEYDGLAWKYCFKGIGEALKNG
>Labidiaste_4
MRSLVVLFALVAMVSA-ECGQMARLKVKNQWNQIYGTDHTRKEAGHVMWKAIFALEPKSRDLFKRVNGDHVTSPEFEAHSARVLGGLDIAMSLLDNPADLDAALAHLHTQHVTMGIPSAYFDVFKKVLMEFAPALGRCFDTDAWSSCFDVIANGIKA-
>Lamellibra_2
MKTVFLLVALVTSSLATTCTHEDAAEVTLMWESVWSASEQRIELGEEVFEYIFNRDPGAMQMFSRVNVADLHSPEFEAHVVRVVNGLDILINFLDDRPSLEAAAKHLGDQHAARGVTAGYFQVMDDALVNMLPQVVDHFDPDTWERCWHSAVDIITAA
>Lamellibra_3
MLVLLVLL--AATVFGQYCSYEDASVVMTEWNNMLKGSAPLLRVANAVFSAMFGKEPATRGLFTRVHVEDMHSGEFHAHSLRVVNMLDNLINHLHSPDTLDKMLAHLSDQHIVRGVRHQYFHVMRDIIYGSLGSLLDVYHEDAWRNCLFGVFRGIAKS
>Lamellibra_4
MLALFVIMGLVAGGLANSCTTEDRREMQLMWTNVWSATGRRLAIAQAVFKDLFAHVPAAVGLFDRVHGTDVNSNEFKAHCIRVVNGLDSAIGLLSDPSTLNEQLSHLATQHQERGVTKGGFSAIAQSFLRVMPQVASCFNPDAWSRCFNRITNGMTEG
>Lamellibra_10
MKVLLLLLGLAAYASA-DCNILQRLKVKMQWAKAYGFGAERAKFGNSLWTSIFNYAPDARDLFDSVKSKEMQSPQFKAHVARVIGGLDRVISMLDNEEALNADLEHLKSQHDPRELDALNFVVFGKALFATVGGFGVCFDLPAWESCYKVIARGITGD
>Lamellibra_11
MKSLIILLGFVACAFATECGMLQRIKVKQQWASVYSSGIAREDFGEAIWKAVFSLAPQARALFKRVGGDDIHSPAFKAHIARVNGGLDMAISLLDNESTLNAELSHLNGQHKERGIPSNYYDVFIRALHAVVPALGRCFDRSAWDACCDVIIEGIRH-
>Lamellibra_12
MLSALLVLC-TSAALAKFCSEADATIVIKQWNQIYNASAGRLTMGNEIFSTLFKLKPESEALFSNVNVANMSSGAFHAHTVRVLSGLDMGINYLNDAATLTSLTSHLATQHVARGLKAVYFDAMGKVLMTVLPALIDNFNPDAWRNCLLPLKSAIAEG
>Lamellibra_13
MLALVLVVVGAATTLGQWCSREDADVTIAQWTQAFGINGDTKALGTLFFLRLTRDVPATKSLFANVNIDNFRSPEFGAHALRVLVGFDLCVNALQDIPVLEALTSHLARQHVARGVKAAYFDRLYRAFRVSMPMLIDNFNVDAWDNCVTPIFDAIAAD
>Lamellibra_14
MFGLLVLAC-LSVCLAKYCSNADANLVINQWQQVSSPAAKKLTGGQAVFKKLFALAPGAVDVFKRVNVDNFDSPEFSAHIMRVMGGLDILINYLNDPETLEQMLDHLAGQHAVRGVTAAAFELMANVLIGGLPKVVEDFNPDAWSNCLTPILNGIAAG
>Lamellibra_15
MLPVALVLC-ATVALCNHCSYEDAEIVMSEWYHVEGSSAPLLRAANVLFNGLFAKDPSTRALFDRVNVADMHSGEFHAHTLRVMTGLDELIHKLHSPKVLDSMLDHLAKQHAVRGVKNEHFHIFRDILYESLGQLLDEYNPDAWQSCLFTIFYGIAGS
>Lamellibra_16
MKSLIAFMCLLAVAFAFECGPLQRLKVKRQWAEAYGSGHNREEFGHFIWADVFKAAPSARDLFKRVRGDNIYTPAFRAHATRVLGGLDMCVALLDDEGVLTTQLAHLASQHSSRGVSAAQYDVVEHSVMMGVEHIGNVFDKDAWQACLDVITSGIQGN
>Laonice_sp_2
MRTVLCIAMLVAVT--SACSRLDIMKVKEQWGQAFRDGNSRESFGQAVWRAFFSLEPSARRFFSRVDGDEVKSKKFIAHSMRVLSGLDTSLSLLDDDNVLSENLAHLKGQHDERQIPAYYFDRLGTALIEVVSNLEGCMDRDAWSNCYAKITDAIKA-
>Leitoscolo_2
MKVLVLVLAFAGLAWGGCCKGKTAAIVQEQWDSVWSASHNKVTIARAVFDDFFKANPDAKDLFKRVNVENLDSAEFKAHCVRIMGGMDLSINLLHDHEALHAQLEHLSHQHQERGVHAEHFDAIGESFLHVLPHVVPAFNSDAWSICFDKIKSGITHG
>Leitoscolo_5
MRTIVIFLGLVATTLSIECGQLQRLKVKQQWAQAYGTGNFRIAFGQYMFKTLFFRLPETLDLFVNVNANKITSDAFKAHVIRVLGGLDLCISILDDEETLQAELAHLAGQHRKWKILPNYLKVFGEILRELVPFLGKCYDGPAWEACYEVIANGILPP
>Leitoscolo_6
MGVLIVLAGMIALTMAGGCGDLQALKVKQQWAAAYGTAESRVDFGLAVFKGLFAKNADSRGLFKRVHSDDVNSGAFKAHVVRVLGGLDLVISLLDDDATLNSALSHLQGQHKERGINPGYFDELGSVLAQVVQALGKCYDANAWDKCYDKITDGIKS-
>Leitoscolo_7
MKALVMIAALIGVACAKCCSVEDRREVLNFWESVWGASGRRVIIAQNVFKALFRDFPAAKGLFSRVNVDDVDSAEFKSHCVRVINGLDVAINLLDDPASLKEQLDHLHAQHLARGVKAEYFQYIGRAFAEVMPKGATCFNPEAWGSCFNYIANAISNG
>Lepidonotu_10
MLRVLTVLLVLGAVTADCCSSEDRHELQALWKEIWSATGRRVQVAQAVFSDLFERDPASKNLFKRVNVDDMNSPEFRAHCIRVVNGLDTLIGLLDDTKTLKQQLDHLADQHAARGITAAHFDEIANSFARVMPQVSGCFNPDAWNRCFNKLAHAIAAK
>Lepidonotu_12
MFRLVIALTLVAACLAHCCSSGDLHTVQDQWNRIWNTSGAKVVFGRAIFSEFLTKEPESKVLFTRVNVDHPESAEFSAHMIRVLTGLDISINLLGDDSALDAELNHLNMQHRARGVTAHHFKVFAEVLSHTLAQVLSDYDGVAWTACQSRMGTLLKAG
>Lepidonotu_15
MKVLLVLLGCVAYAMAAECGPIAALKVKAQWAHVFGTSEPREQFGHEVFDFMFDHEPKAKELFTRVRGDNIYSPEFDAHMMRVLGSLDICISELTDRPILDAQLSHLKDQHVERAIPDAYWDLFERAVMHSVPILDHHFDQDAWFSCFEIIKHGIMGH
>Leptochito_4
MKAVIVLVGLVAFAMADECGPLQRLKIKQQWAKAYGEGQEREFLGISIWKAFFKLEPNARKFFSGVGGDDIHSGKFQAHSTRVLAGVDLCISVLDSEAVLIQILTHLAGQHKERGISGNYFDTFGDVLMEVIPALGRCFDEHAWRACYKVIKNGIQGK
>Leptochito_6
MLVYLLLLGLIGGSLAECCSSSDRKEVAAIWEAVWGATGRRVIIAKSVFKDLFEHNPGAKDLFKNVNVDDIDSPEFEAHCIRVINGLDVTINLLPDPATLNKHLDHLNGQHKARGVKAEHFVEIGKSFARVMPEVASCFNPGAWRRCFKRIADGISSD
>Leptochito_7
MFRIVALLSVLAIVMAQCCSTEDRQEMQALWHEIWSATGRRVQVAVSVFEDLFEREPDAKNLFKRVNVDDLQSPEFKAHCIRVVNGLDTAISLLDDPFVMLHQLEHLGKQHQTRGVKKEHFALMARSYLKVMPQVSSCFNADAWSRCFDGIAHKISSY
>Limnodrilo_2
MFRLVIALTLVAACLAHCCSSGDLHTVQDQWNRIWNTSGAKVVFGRAIFSEFLTKEPESKVLFTRVNVDHPESAEFSAHMIRVLTGLDISINLLGDDSALDAELNHLNMQHRARGVTAHHFKVFAEVLSHTLAQVLSDYDGVAWTACQSRMGTLLKAG
>Limnodrilo_4
MLRTLFLLGLVAFCAAHCCSAEDRHIVQKQWHNLFEMSSKKVNFGEILLLKLAEAKPEVKEAFQRVNIEHPESPEFAAHSSRILNALDMIINLLDHPEAAADALEHLAHQHHGRGVTKEQFKLFGKLLEEELPRVLDEYDAISWSSCIKGILSHLSAE
>Limnodrilo_7
MLRVLTVLLVLGAVTADCCSSEDRHELQALWKEIWSATGRRVQVAQAVFSDLFERDPASKNLFKRVNVDDMNSPEFRAHCIRVVNGLDTLIGLLDDTKTLKQQLDHLADQHAARGITAAHFDEIANSFARVMPQVSGCFNPDAWNRCFNKLAHAIAAK
>Limnodrilo_8
MKVLLVLLGCVAYAMAAECGPIAALKVKAQWAHVFGTSEPREQFGHEVFDFMFDHEPKAKELFTRVRGDNIYSPEFDAHMMRVLGSLDICISELTDRPILDAQLSHLKDQHVERAIPDAYWDLFERAVMHSVPILDHHFDQDAWFSCFEIIKHGIMGH
>Limnodrilo_9
MLCVVVSFCLTILLTASCCSQADMELVQSQWQTVWL-SSKKIGFARFLLFNLLHMYPETKSMFESVGVDDPLGGAFGAHCMRIVNAFDMIINLLANDEALSAALEHLSQQHADRGVRKAHIETFGQTLNLSLMLILDDYDTMAWKSCWKGIVQRLTAK
>Limnodrilo_11
MIRLAILLGLVAFCAAHCCSAEDRHIVQDQWKELWGGSSAKTGFARVLLLTLAERKPDVKPLFSAVDIDHPRAGKFSAHCMRVVNGLDMVIQLLDDPAALDQALDHLADQHHERGVKKEHFDAMASILNDKLRRVFDKYDELAWRSCFSGVMRKIAGK
>Limnodrilo_14
MKTAVVVVAMLAAVNADQCDTLARLNVKSQWVRAYSSGHDREHFAEAIWRAIFAQVPEARSLFDRVGGDDTSSAKFIGHAMRVLASLDIAVNLLDQPEALQSHLEHLHQQHEDRHVSASYYKAMERALLHVLPALGRCFDKEPWKACFHLIVDGIHG-
>Lumbriculu_2
MLRFFVLLGLVAFCAAHCCSAEDRHIVQKQWGVLWKDSSLKAGFARNILLKLVELKPETKALFANVDIDHPQGGTFTAHCLRIVNALDMVINLLDNQEALDAAIDHLAQQHHDRGVKREFFTTFGEVLAKALPRLLDDYNTMSWRACLKGFYSKITSK
>Lumbriculu_5
MKLLVVLLTIFALEVVSGCNSLQKYAVKSEWARATGKGIDREVFTQVFFRVFFNMAPEARALFQRVDGNNTNSPNFIVHGLRIIAAANIIIDNLDQPETLNAELAHLKKQHAPRKIPIQYFQAFGDTLQKVVPALGRCFTSQAWLDCFKIVVAGII--
>Lumbriculu_8
MLGLFLVLALASTSFADCCSAEDRREIQFIWKRVWASTARKVAIAGAVFDDIFLHNPDSKALFTRVNVEHPESGEFRSHLVRVANGLDNLINLLDNQQVLSEQLKHLAAQHEARGVTKAHFTAIAGAFGRVLPQVSSCFNIEAWNRCFNRLTERISVN
>Lumbriculu_9
MKLLIVLLTICAMEVVSGCNILQKHAIKSEWSRALGTGIDRETFTQIFFRVFFNLAPGARALFHRVDGNNTNSPKFIAHGLRIIAASDILIANLDQPETYAAELAHLKRQHSTRNISFEYFKAMDKTFTTVIPALGRCFSPKAWSDCFETAARGIL--
>Lumbrineri_2
MKVLLILLGLVACAAA-SCNNLQRFKVKSQWSHTYGHDISREAFGTAMWKAIFAQAPESRGLFDRVHGDDIHSGEFKAHSARVLGGLDMVISMLDNQPTMDSMLDHLHDQHKTRHIPGEYFDAFKNALLKVVPAMGRCFDQEAWSDCFDVIEHGIDPE
>Lumbrineri_3
MFRLVIALTLVAACLAHCCSSGDQHIVQDQWNRIWNTSGAKVVFGRSIFSEFLTKEPEAKALFANVNVEHPESPEFSAHMIRVLTGLDISINLLGDDSALNAELHHLNDQHKARGVTAHHFEVFSDVLSHTLAQVLSDYDGVAWTACTKRIGGPLKAG
>Lumbrineri_4
MQTLLVFLGLVAIAFARPCGALQRLKVKSQWAEAYGYGQARIEFGTAVWKAFFALEGHAKDLFTRVKADDIYSSEFKAHIVRVLGGLDMCISLLDNEATLEATLAHLNGQHKERGIPANYFDVFGRAILEVVPALGRCFDKKAWAACYAVIADGIKKI
>Lumbrineri_6
MWMILFSCALATGVMGGCCSENDMQQVLRDWEHVWGSTGRRVTVAKSVFEELFEHYPDTKALFARVNADDTSSAEFKAHCIRVVNALDVAINLLSSPKVLDVQLKHLSEQHIARNIKADYFDKIAESFMNVMPQVSHEFNPDAWKSCFGKIAKGISAG
>Lumbrineri_7
MKLLLILLGCVAYAAA-ECGPVAGLKVKAQWAHVYGTSEPREQFGHEVFDFMFDHEPKAKELFARVRGDNIYSPEFDAHMMRVLGSLDICISELTDRPVLDAQLAHLHTQHQERHLTDDHFALFERAIMHSVPALDHHFDQDAWHGCMKIILDGIHH-
>Lumbrineri_8
MLRVLTVLLVVGAVMADCCSTEDRHELQALWKEIWSATGRRVQVAQAVFSDLFERDPASKNLFTRVHVDDMNSPEFRAHCIRVVNGLDTLIGLLDDTKTLKQQIDHLAHQHAARGVHAAHFDEIANSFARVMPQVAGCFNPDAWNRCFNKLAHGIAAE
>Lumbrineri_10
MLFFMFLMGLVAISLADCCSAKDREAVHAAWDHVWSVSGRRTTIGKAVFEALFAKHPEAKELFKRVNVDNMDSPEFEAHCDRVTNGVDLAINLLDDPEALVHHLHHLNEQHLKRGVLAAHFEYILEAFETVLHQVSDKFNPDAWEHCFHRITKAISKG
>Lumbrineri_11
MKTLLVLLGLVAVVFGEGCGPLQRLKVKSQWAQVYGYGQHREHFGLEVWKDFLEHEEKAKELFARVKGDNIYSSDFKAHIARVMGGLDMCISLLDEQATLDAALAHLNGQHKERGIPAEYFVSFGRALIREIPHLGDHFDKDAWQSCFNVIADGIKKE
>Lumbrineri_12
MWTVLITLSLCMGALARCCSEKDARTVVENWQAVWKSSGRRVEVAKQVFEDLFASHPETKALFERVGVADTSSAPFKAHCIRVVNGLDVAVNLLLSPKTLKVQVDHLNQQHADRNIKADYFKYIGESFQKVLPQVSPAFNPDAWGACFGRIARGISHG
>Lutodrilus
MLRVLVLLGLTAFGMVYCCSAQDRHIVEEQWETIWTDSSARAGIGRHILLALAKAHPEVTELFKGVDIEHPFGGKFTAHALRIFDAIDTSINSLEDPDVLDSLLDHLADQHKVRGVKKAHFQKLGEILHEALTHVLDNYNALSWKACFKGILQKISSK
>Lutodrilus_2
MKLLVVLVALVAYVSA-DCDVLARFRVKHQWQKVFS-GHNRMDFSHDLWKEFFHDHSDLVALFKRVHGENINSPEFQAHGIRVLAGLDGLLCALDEEDTLNQLLAHLKGQHTERGTKPEYFDIFGVHLLRALDDLKTEFARKEWQDCYAVIAAGIKP-
>Lutodrilus_3
MKILVVLLALVAVAMATECDSLTRLKVKAQWRRAYSSGHNREDFAQAIWRAIFAQAPEARSLFKRVHGDDTTSPQFEAHALRVLAGFDIAVSILDQPEALKAELDHLEQQHEGRKIPDSYFDAFKTALLHVLPALGRCWDRAAWSACFDLIAHGIKGH
>Lutodrilus_11
MKTAVVLAAMVAYASAKECDKLTRLKIKGQWNRAYSSGEDREHFAEAVWRAIFAQAPEARNLFTRVGGDDTGSPKFHAHANRVFAGFDIAIKLLDQPDALKAQLDHLAQQHASRNIPDNYYDVFRSALLHVLPALGRCYDREAWIACFNLVANGIRGH
>Macrochaet_7
MKVLIILAMCLGVSLA--CNPLQQLLVKSEWATVFGFGLDREIFGNTIWKRMYQVDPETPKLFARVKGDDIYSAMFTAHSYRVLGGLDMVVSLLNDEEDLNAQLAHLARQHKDRGVETVHFENIRKVLLDVLPTMGKGFDMAAWKACLRKITDGIEGK
>Magelona_b
MLYAVALLMAIGAASADGCSIEYRQEVQSTWHDIWGATGRRIQVAKALFNELFASDPDAKSLFTRVNVDDLNSPEFQAHCIRVVNGLDTVIGLLDDTDVLYEQLDHLASQHEARGVTAEHFEIMGRAFLKVLPQVSSCFNAKAWSGCFNGIAGQISAN
>Magelona_b_3
MLRVLTVLLVVGAVMADCCSTEDRHELQALWKEIWSATGRRVQVAQAVFSDLFERDPASKNLFTRVHVDDMNSPEFRAHCIRVVNGLDTLIGLLDDTKTLKQQIDHLAHQHAARGVHAAHFDEIANSFARVMPQVAGCFNPDAWNRCFNKLAHGIAAE
>Magelona_b_5
MEKLVMVLGCVALAAA-DCGPLQALKVKAQWEQVYGMGQQRVDVGHALWKSLFASVPASRDLFGRVHGDNIFSEEFTAHSSRVLGGLDMCISLLDDPATLNAQLVHLNGQHKERKIDASYFDALGNAIVDVFPGIGHCFDQEAWQACYAVIADGIKK-
>Magelona_b_6
MKVLIVLAALVAVTMATECDSLTRLKVKAQWRRAYSSGHNREDFAQAIWRAIFAQAPDARSLFRRVHGDDTTSPQFEAHALRVLGGFDIAVATLDQPEALKAELDHLQKQHEGRKIPDSYFDAFKTALLHVLPALGRCWDKAAWSACFDLIADGIKGH
>Marphysa_s_3
MLRVLLLLTVAAVVSSHCCSHGDREIVQEQWAHLWEDSSKKIGFGRLIFEKMFEAVPATKDLFKRVLPNDTKSGEFAAHCMRIVNGLDMLINLLDDHDALESAVEHLAEQHSHRGIKKQHFVGFFKILEVGLPKILPKYSPNAWKACAMGLVNQIARK
>Marphysa_s_4
MLVYLLVLGLAAGAMGGCCTAEDRKEISTVWQAVWGAAGQRVRIAQAVFKDLFEHHPETKGLFGNVNVDDIDSPEFKGHCIRVINGLDGAINLLEDSNTLNQYLDHLNGQHKARGVKADHFVAIGESFQRVLSNAASCFNPGAWERCFNRIANAISHD
>Marphysa_s_6
MLRLLILSVLVVGSLAGCCTKEDRNEIQAFWKEVWSAASRRVLVAQEVFKRLFELDPAAKDLFGGVNVADQNSPEFKAHCVRVINGLDTAIHLLSDPSTLEQQLAHLNDQHKARGVKAVHFTEIGRAFAEVLPEAGSCFNPGAWSRCFKRIADAISKD
>Marphysa_s_8
MKVVLLLLGLVAMATAHDCTDLARIKVKQQWAKAYGRGHDREFLGLALWRAFFRREPKGRDFFKRVGGDDIHSADFQAHSTRVLSGFDLCISVLDNPDVLHSELEHLKGQHKERGITGNYFDTFGEVLLEVLPALGRCFDKHHWESCFKVIKEGIQS-
>Melinna_ma_4
MKVLLILLGLVACAAA-SCNNLQRFKVKSQWSHTYGHDISREAFGTAMWKAIFAQAPESRALFTRVHGDDLHSGEFKAHSARVLGGLDMIISMLDNDATLASMLDHLHTQHEARHIPGEYFDAFKNALLKVVPAMGRCFDKEAWSDCFDVIEHGIDPE
>Melinna_ma_8
MKVLLVLLGCVAYAMAAECGPIAALKVKAQWAHVFGTSEPREQFGHEVFDFMFDHEPKAKELFTRVRGDNIYSPEFDAHMMRVLGSLDICISELTDRPILDAQLSHLKDQHVERAIPDAYWDLFERAVMHSVPILDHHFDQDAWFSCFEIIKHGIMGH
>Melinna_ma_11
MKTAVVLAAFVAVTFATECDKLTRLKVKGQWARAYSTGSDREHFAQAVWRSVFAQAPVARQLFTRVGGDDTNSAKFKAHASRVFAAFDIAINMLDQPEALKAELDHLHEQHEARHIPGSYYDVFRRALGHVLPALGRCYDREAWKACYNLIVAGIRG-
>Melinna_ma_13
MLRVLTVLLVLGAVTADCCSSEDRHELQALWKEIWSATGRRVQVAQAVFSDLFERDPASKNLFKRVNVDDMNSPEFRAHCIRVVNGLDTLIGLLDDTKTLKQQLDHLADQHAARGITAAHFDEIANSFARVMPQVSGCFNPDAWNRCFNKLAHAIAAK
>Melinna_ma_14
MFRLVIALTLVAACLAHCCSSGDLHTVQDQWNRIWNTSGAKVVFGRAIFSEFLTKEPESKVLFTRVNVDHPESAEFSAHMIRVLTGLDISINLLGDDSALDAELNHLNMQHRARGVTAHHFKVFAEVLSHTLAQVLSDYDGVAWTACQSRMGTLLKAG
>Mesenchytr_3
MLRFFVLLGLVAFCAAHCCSAEDRHIVQKQWGVLWKDSSLKAGFARNILLKLVELKPETKALFANVDIDHPQGGTFTAHCLRIVNALDMVINLLDNQEALDAAIDHLAQQHHDRGVKREFFTTFGEVLAKALPRLLDDYNTMSWRACLKGFYSKITSK
>Mesenchytr_5
MLGLFLVLALASTSFADCCSAEDRREIQFIWKRVWASTARKVAIAGAVFDDIFLHNPDSKALFTRVNVEHPESGEFRSHLVRVANGLDNLINLLDNQQVLSEQLKHLAGQHEARGVTKAHFTAIAGAFGRVLPQVSSCFNIEAWNRCFNRLTERISVN
>Mesenchytr_7
MRCLLILAAIIGLSSASCCSTEDRAEMQALWKEIWSATGRRVQVSQSVFEDLFERNADARNLFKRVNVDNPQSAEFKAHCIRVVNGLDTVIGLLDDPETLMEQLDHLGNQHAARGVTAAGFDTIGRSFMKVMPQVVSCFNADAWSRCFTGIANRIQKF
>Microchaet
MLRLFVLLGFAVSCCLFCCSAEDRHIVEKQWEVLWGDSSKKIGFGSLLLQRLAKEVPEVTALFKKVNIEHPESGEFAAHSLRILNALDMIINLLDDPEALDAALDHLADQHHDRGVKKAHFKTFGQILHASLPRVLDDYNAMSWRSCFKGILLKISSK
>Microchaet_3
MKIVILVLAFVAVAMATECDNLTRLKVKSQWRRAYSHGHDREDFAQAIWRAIFAQVPDARGLFKRVHGDDTSSPEFEAHALRVLAGFDIVISILDQPAALKAELDHLEHQHDNRKIPDNYFDAFKTALLHVLPALGRCWDRDAWSACFDLIAHGVKGH
>Microchaet_8
MLRLVVLLGLVAYGSAHCCSAGDRAIVQAQWKSLWGESSRKIGVGRLMLLKLVELNPDAKALFSKVDVDHPTGGAFSAHAMRVMNGLDMAINLLDDPEALEEALDHLAQQHHDRGVKKEHFKSMGKILNGGLAKVLDGYNSMSWKSCFKGIFTKMASK
>Microphtha_2
MTCLFLFSCVIALTLADECGLLQRYKIKAQWAEVYGTGNKRLEFGRNVYKKFFFLEPESKKLFTRVLGEDIFSAEFQAHTTRVFGAIDMVVGQLDDQSTFQALLDHLREQHSTIGLNKEYLRSFGRALGSVASTVADHFDTAAWRSCFKVIFSGIWSP
>Myxicola_i_6
MKLL-ITACLVAVAVASECGDMQRLKVKMQWAEAFGFTTDREELSTNLWREIIDKNPETARYFGRVRGDNIYSPDFRAHSARVMAGFDMTLSLLDSPAAFDAQIAHLNSQHVNLDVDGIYFDAFRLALMHAVQIIGRCFDQDAWSVCSTLIEDGIKHN
>Myxicola_i_11
MKVLLVLAALVAYAAA-DCTMMQRLKVKEQWHHVYGTGHRRLEAGAVLWRAVFAKEPRAVELFHRVNGEDVHSPEFGAHSIRVLGALEMCIDLLDHPDELHAALEHLHGQHIERHVPLSYVSDFSEVLLTLIPALGRCFDAEAWNSCLSIIVDGVFQG
>Myxicola_i_15
MKVAILLLALLGYAMA-DCNNMQRLKVKQQWSQAYGTGHHRAEVSLALWKAILAQVPEAKDLFKRVNGDDIKSPEFTAHIIRVMGGLDIAISLLDNKAELDAELAHLKTQHFDRHIPNAYFDAFKNALGEVIPALGRCYDEAAWSTCFDVIANGIKQ-
>Myxicola_i_16
MMSIVLVLGLVAYASANCCSYGDQQAVKSEWNSLWNTSSSKIIFGKEVFRLFFEVDPDSKSLFKRVNVDDTDSPEFAGHMIRVLTGLDLIINLLGE-DALDAELAHLNTQHIARGITATHFAEMFKVLDGALRQVLEEYDGLAWKYCFKGIGEALKNG
>Myxicola_i_17
MKYLL-FACLVAVVAAFKCEELQRLKVKQQWAQTYGSVGNRKTLNRHLWERIFDRIPEADTYFQRVRGDNIYSADFTAHAARLMGGYDMSIGQLDDPLVFDAEVAHLKSQHGSYGVTANYFDVFREELVKIVGQIGECFDKDAWDACTKLIADGMK--
>Myxicola_i_18
MKLLLCL-AVLVVTC-QGCNLMQRLKVKQQWTEAYGFGANRFAIGTALWRSIFKQRPESDKFFERVNGRDISSPSFQAHIARIFGGFDMTISLLDDVPTLNAQLNHLNGQHKAMGISADYFDVFRKSLMLVVESIESCYDNDAWDSCTGVISKGIGAG
>Naineris_l
MKALVMIAALIGVACAKCCSVEDRREVLNFWESVWGASGRRVIIAQNVFKALFRDFPAAKGLFSRVNVDDVDSAEFKSHCVRVINGLDVAINLLDDPASLKEQLDHLHAQHLARGVKAEYFQYIGRAFAEVMPKGATCFNPEAWGSCFNYIANAISNG
>Naineris_l_2
MKFLVVLAAMVAYVAA-DCTDMKRLKVKEQWHRVYGTGQRRLDAGRVLWRAMFSLAPKSVDLFDRVHGHDIYSPEFSAHSIRVVGALEMCIDLLDHPHELEKALEHLHAQHIERHIAPSFVTDFKKVLLVLIPALGRCYDEDAWSSCLDSILDGVFGA
>Naineris_l_4
MKVLLVLLG-VVGAMA-DCGTLQRFKVKQQWGQAYGVGEHREDFNKAVWRGIFAQDNGARALFTRVGGDDISSPEFTAHMSRVAGGLDMSISLLDQDDILSEALAHLAEQHAPRDVNQYHFELMKNSLLKVVPAIGRCFDNDAWSSCYDYIAGAILGN
>Naineris_l_6
MLRYLVLLALAAYASAECCSLEDRHEMSAIWEKVWSAVGRRVQVAKAIFHDLLEHIPEATSLFTRVHVEDFDSPEFTAHCVRVVSGLDNLISLLEDPDTLKEQLHHLAEQHKARGITKAHFTAIGHSFERVLPQVASCFNAEAWGRCFRGIATGISEP
>Naineris_l_8
MKVLVLVLAFAGLAWGGCCKGKTAAIVQEQWDSVWSASHNKVTIARAVFDDFFKANPDAKDLFKRVNVENLDSAEFKAHCVRIMGGMDLSINLLHDHEALHAQLEHLSHQHQERGVHAEHFDAIGESFLHVLPHVVPAFNSDAWSICFDKIKSGITHG
>Naineris_l_10
MGVLFVLLGLAAAAMADSCGPVEALKVKQQWAQAYGTAEDRVDFGLAVFKGLFAKDSETKALFKNVGSDNVHSGAFKAHVTRVLGGLDMCVSLLDDASTLNAALTHLQGQHKERGINPGYFDELGEVLEQVVQALGKCYDAHAWEVCYDKITKGIKS-
>Naineris_l_11
MMLLLVLAGLCGAAWGGCCTAGDRAKVLAAWSSVWSASNNRVTIAKAVFEDLFAHDESAKNLFKAVGVDDINSPEFGAHCVRVMGGLDISINLLHDKEALDAELAHLSVQHQERGITAAYFDAIGDSFLRVLPKAIDNFNPDPWWCCYNVIKAGIAHG
>Naineris_l_12
MKALVICAALIGSALAKCCSQEDRREVQQFWSSVWGASGRRVIIAQEVFQHLFHDHPDAKALFTGVGVADLESAEFKAHCVRVINGLDLAINLLDDPATLHEALSHLAEQHKARGVKADHFKYIGKAFSEVMPAAASCYNPKAWESCFSYIAGEISKP
>Naineris_l_14
MKAVLAVALLLGLCLATECGPMQRIKVKTQWVQAYGSGLEREDFDEHIWDHVFEHHDEWREYFTRVRGENILSPEFRAHASRISTGFDMCINFLSFPAVLDQHLLHLAAQHTEMSIPADAFTVFRHAVMETVHEVGRCFDYDAWELCLTEVSNGIQAA
>Naineris_l_16
MKVIIVLLGLVALASA-DCGALDRLKVKTEWAQVYGTSHQRVEFGQKVFKGLFAKDAKAVELFKRVNGNNIYSSAFKAHASRVLGGLDMCISLLDDEATLNAELAHLNKQHKERGIDAAYFTEFGEVLMDVIPDLDHSFDKDAWSACYKVIADGIVG-
>Naineris_l_17
MKLFIIVACLLACVLAEHCTMMQRMKVKNQWAQAFGTGKDREGMGLAIWRYIFRKDPDAHDYFERVHGDDIHSPEFLAHSSRVLSGFDMCISLLTDDGPLHAQLDHLKEQHTEMHIPSKYFDIFSKGLRLAVHALGRCYDEHAWNDCTDVIENGIKSA
>Neosabella_10
MFRLVIALTLVAACLAHCCSSGDLHTVQDQWNRIWNTSGAKVVFGRAIFSEFLTKEPESKVLFTRVNVDHPESAEFSAHMIRVLTGLDISINLLGDDSALDAELNHLNMQHRARGVTAHHFKVFAEVLSHTLAQVLSDYDGVAWTACQSRMGTLLKAG
>Neosabella_12
MKLLIVLACMVAYSAATECGVLQRLKVKRQWTQAFGTSEEREAMGLATWRYIAHKEPSVDEHFERVHGHDMHSPEFLAHSSRVMSGFDMCISLLTDEGPLNAELDHLQHQHEEMHIAAGLFDVFSQGLRLAVHSLGRCFDEDAWAACTDVIESGIKST
>Neosabella_14
MLRVLTVLLVLGAVTADCCSSEDRHELQALWKEIWSATGRRVQVAQAVFSDLFERDPASKNLFKRVNVDDMNSPEFRAHCIRVVNGLDTLIGLLDDTKTLKQQLDHLADQHAARGITAAHFDEIANSFARVMPQVSGCFNPDAWNRCFNKLAHAIAAK
>Nephtys_in_2
MKFLVVLAAMVAYVAA-DCTDMKRLKVKEQWHRVYGTGQRRLDAGRVLWRAMFSLAPKSVDLFDRVHGHDIYSPEFSAHSIRVVGALEMCIDLLDHPHELEKALEHLHAQHIERHIAPSFVTDFKKVLLVLIPALGRCYDEDAWSSCLDSILDGVFGA
>Nephtys_in_4
MEKLVMVLGCVALAAA-DCGPLQALKVKAQWEQVYGMGQQRVDVGHALWKSLFASVPASRDLFGRVHGDNIFSEEFTAHSSRVLGGLDMCISLLDDPATLNAQLVHLNGQHKERKIDASYFDALGNAIVDVFPGIGHCFDQEAWQACYAVIADGIKK-
>Nephtys_in_5
MLRYLVLLALAAYASAECCSLEDRHEMSAIWEKVWSAVGRRAQIAKAVFRDLLDNVPSAKTLFTRVHVDDFDSPEFTAHCVRVVGGLDNLISLLEDPDTLKEQLHHLAEQHKARGITKAHFTAIGHSFERVLPQVASCFNAEAWGRCFRGIATRISEP
>Nephtys_in_7
MLVSLVLVGLIAMASA-DCDALARLKLKQQWADAFGDGNDRMSFGTAIFKALFAQAPASRDLFKRVHGDDVHSPEFRAHMMRVLNGLDMCVSLLDDADTLASQLSHLNQQHKERHIPANYFTLLGNAIMEVVPALGRCFDADAWSSCYEVIAHGITA-
>Nereis_suc_5
MKFLVVLAAMVAYVAA-DCTDMKRLKVKEQWHRVYGTGQRRLDAGRVLWRAMFSLAPKSVDLFDRVHGHDIYSPEFSAHSIRVVGALEMCIDLLDHPHELEKALEHLHAQHIERHIAPSFVTDFKKVLLVLIPALGRCYDEDAWSSCLDSILDGVFGA
>Nereis_suc_7
MLRYLVLLALAAYASAECCSLEDRHEMSAIWEKVWSAVGRRAQIAKAVFRDLLDNVPSAKTLFTRVHVDDFDSPEFTAHCVRVVGGLDNLISLLEDPDTLKEQLHHLAEQHKARGITKAHFTAIGHSFERVLPQVASCFNAEAWGRCFRGIATRISEP
>Nereis_suc_8
MLRVLTVLLVVGAVMADCCSTEDRHELQALWKEIWSATGRRVQVAQAVFSDLFERDPASKNLFTRVHVDDMNSPEFRAHCIRVVNGLDTLIGLLDDTKTLKQQIDHLAHQHAARGVHAAHFDEIANSFARVMPQVAGCFNPDAWNRCFNKLAHGIAAE
>Nereis_suc_12
MKQLVIICAVIGASMAGNCGPLQRLKVKQQWAKAYGVGHERLELGIALWKSIFAMDNEARGLFDRVNGADVRSPAFEAHIARVFNGFDRIISSLTDEDVLNAQLAHLKEQHIKLGINAHHFQLMRNALGYVLPALGRCYDKEAWAACWDVVYPGIKSG
>Nereis_suc_14
MLLLAVIVAVLGLAAAQCCSIEDRHEVQALWQSIWSATGKRTIIGRLIFEELFEIDGATKGLFKRVNVEDPSSPEFEAHVLRVMNGLDTLIGVLDDPATGKSLLQHLAEQHKARGFKVEYFKEFGVAMNRVLPKVASCFNPEAWNHCYDGFVSSITAM
>Nicolea_ma_4
MRVLILLVCVVAAVLADVCTSLRRIKVKAQWVQAYGDAHQREQFGREVFEHLFEHEPKARDLFTRVRGDNLFAPEFDAHMVRVLGGLDICISLLTEDATLNAELDHLFDQHQTMGIPAEYFNLFEKALWHSIPLA-PHFDQDAWHACYKLIADRITGA
>Nicomache__3
MKVLLVLAALVAFAAA-DCTKMQRLKVKEQWHHVYGTGHTRLEAGRVLWRAMFAHKPASRDLFHRVNGDDITSPEFGAHSARVLGALEMAIDLLDHEETLDKALAHLHQQHIERHVPSSFVHAFKDVLMELVPALGRCFDREAWEACLDVVLHGVFDH
>Nicomache__6
MKVLLVLAALVAFAAA-DCTNMQRLKVKEQWHRAYGTGDRRIQAGLVIWRAFFAHKPEAVALFDRVNGKDISSPEFEAHSSRVLGAIEMMIDLLDHGDTLEHALEHLHEQHIARKIPSSYVHAMKEVLMQIIPALGRCFDHDAWSSCLDVIFDGVF--
>Nicomache__7
MLRYLSLLVLLGYACAECCSVEDRHEVQTLWQDIWSATGRRVQVAQAVFADLFERNPESKSLFTNVNVADFDSPKFRAHCIRVVNGLDTIIGLLDDPDTLVEQLNHLADQHAARGIHKSHFDVIGHSFAKVMPQVSSCFNADAWDRCFGAMAKKIAEK
>Ninoe_nigr
MKLLLCL-AVLVVTC-QGCNLMQRLKVKQQWTEAYGFGANRFAIGTALWRSIFKQRPESDKFFERVNGRDISSPSFQAHIARIFGGFDMTISLLDDVPTLNAQLNHLNGQHKAMGISADYFDVFRKSLMLVVESIESCYDNDAWDSCTGVISKGIGAG
>Ninoe_nigr_2
MLWALVFAALVSSALGRQCGPLERLKVKSQWNLAYGYGISRVEFGQAIWKAFFSQEPASKEFFRRVNPDDLQSADFTAHSVRVLGGLDSVIGMLDNPPVLTTQLAHLQGQHIDRGIPANYFDIMGRSLMQVVPALGRCFDPRAWNACYNVIAAGIKSP
>Ninoe_nigr_7
MWMIFFTLALAMGAMAGCCSEVDATKVLKDWEGVWGATGRRVTVAITVFEDLFKNNPDTKALFTRVKVDDINSPEFKAHCIRVVNGLDVAINLLQSPKVLRVQLAHLSQQHVDRNIKADYFTQIAASFLNVMPQVSARFNVDAWNSCFGVIAKGISAG
>Ninoe_nigr_8
MQILLVLACFLAVAYAERCGPLQRLKLKSQWAQVYAYGVAREEFGVAVWKEFFKIEEKARELFTRVKGDNIWSPDFKAHISRVNGGLDMAISLLDEQDTLDAALAHLNGQHKERGIPANYFESFGKAILRVVPELGNFFDQDAWAGCFNIIADGIKKE
>Ninoe_nigr_10
MQTFLILSALVAVTMAGGCGPLQRLKVKNQWAQAYGTGNARIDFGTAVWKAFFALEDGSKKLFTRVSPDNIYSDEFRGHIVRVLGGLDMCISLLDEPATLDAQLAHLNGQHKERGIPANYFDSFGKAILEVVPALGRCFDRPAWSACYGVIADGIKKI
>Novocrania_2
MLKIAALVLLCAVCINADCGTLQRLKVKSQWSSAFGQGTDREAFGTALWKAIFAQAPVARDLFKRVGGDDVNSSGFKAHSMRVLSSLDQCISLLDDVATLDAQLVHLNGQHVSRHIPSNYFNVMGEALMQVVPALGRCFDRDAWTDCFAVIAEGIKA-
>Novocrania_3
MLASIVFFGLVAFANADCCSADDIKTVLGNWESVWGATGRRVSIAQAVFADLFANVPASKGLFARVNADSPNSAEFKAHCIRVVNGLDLAINLLNDPATLESALGHLSSQHAVRGVTAGGFEAIGKSFKHVLPQVIPGFNGDAWDSCFSKIADGISAG
>Odontosyll_2
MLRLVLLLSLAAVCAAHCCSAEDRNIVQAQWKGLWANSSKKIGFAKRILLKLIEMKPEAKALFSGVNVDNPDSGEFSAHCMRILNALDMIINLLDNPAATREALDHLADQHGQRGVKKEHFKLFGQLLGHGLPRVLDDYDLMSWKSCFKGVLTKMASN
>Odontosyll_3
MKAAVVLVAMVAATSATECDILARLNVKSQWLRAYSSGHDREHFAEAIWRAVFAQVPEARSLFQRVGGDDTSSPKFIAHAMRVLAGLDIVINMLDQPDALKAELEHLHAQHEERNIPDKYYQALRFALAHVLPALGRCFDKEPWKACWREIAAGIRG-
>Oenone_ful_2
MLVYLLLLGLIGGSLAECCSSSDRKEVAAIWEAVWGATGRRVIIAKSVFKDLFEHNPGAKDLFKNVNVDDIDSPEFEAHCIRVINGLDVTINLLPDPATLNKHLDHLNGQHKARGVKAEHFVEIGKSFARVMPEVASCFNPGAWRRCFKRIADGISSD
>Oenone_ful_4
MLRLAVLSVLVAGSLAYLCSAEDRKEVAAFWREVWGATERRVVIAKKVFERLFESDPSSKALFARVNVDNLDSPEFKAHCVRVINGLDVCINLLDDPATLIKHLLHLNDQHKKRGVKALHFQEIGKAFLEVLPEAGSCFNPRAWKDCFDRISAGITDG
>Oenone_ful_5
MFRIVALLSVLAIVMAQCCSTEDRQEMQALWHEIWSATGRRVQVAVSVFEDLFEREPDAKNLFKRVNVDDLQSPEFKAHCIRVVNGLDTAISLLDDPFVMLHQLEHLGKQHQTRGVKKEHFALMARSYLKVMPQVSSCFNADAWSRCFDGIAHKISSY
>Oenone_ful_8
MKAVIVLVGLVAFAMADECGPLQRLKIKQQWAKAYGEGQEREFLGISIWKAFFKLEPNARKFFSGVGGDDIHSGKFQAHSTRVLAGVDLCISVLDSEAVLIQILTHLAGQHKERGISGNYFDTFGDVLMEVIPALGRCFDEHAWRACYKVIKNGIQGK
>Olavius_al
MLRILLVLGLAAFCVAHCCSAEDRHIVQKQWHTLFDMSSKKIQFGEILLLKLAEAKPEVKEAFKRVNIDHPESGEFASHSVRILDALDMVINLLDHPEALNEALEHLAHQHHGRGVKKEHFKLLGELINEELPRVLDEYDLMSWKACMHGILSGIAAD
>Olavius_al_2
MKTAVVVVAMVAAVSASECDMLARLNVKSQWMRAYSHGRDREHFAEAIWRAVFAQVPEARSLFERVGGDDTSSAKFIGHAMRVLAGLDISINLLDQPDALKAQLEHLHHQHDERHIPARYYQALDRALMHVLPALGRCFDKEPWKACFHDILDGIKG-
>Olavius_lo
MKTAVVVVAMLAAVNADQCDTLARLNVKSQWVRAYSSGHDREHFAEAIWRAIFAQVPEARSLFDRVGGDDTSSAKFIGHAMRVLASLDIAVNLLDQPEALQSHLEHLHQQHEDRHVSASYYKAMERALLHVLPALGRCFDKEPWKACFHLIVDGIHG-
>Olavius_lo_2
MLRTLFLLGLVAFCAAHCCSAEDRHIVQKQWHNLFEMSSKKVNFGEILLLKLAEAKPEVKEAFQRVNIEHPESPEFAAHSSRILNALDMIINLLDHPEAAADALEHLAHQHHGRGVTKEQFKLFGKLLEEELPRVLDEYDAISWSSCIKGILSHLSAE
>Ophelina_a_2
MRCLLILAAIIGLSSASCCSTEDRAEMQALWKEIWSATGRRVQVSQSVFEDLFERNADARNLFKRVNVDNPQSAEFKAHCIRVVNGLDTVIGLLDDPETLMEQLDHLGNQHAARGVTAAGFDTIGRSFMKVMPQVVSCFNADAWSRCFTGIANRIQKF
>Ophelina_a_3
MLGAIALLAIVGIAASACCSIEDRREVAAMWNEIWSSTGRRVKLALAVFQNIFEKYPESKSLFTRVGVEDVYSAEFRAHCVRVVNGLDECINLLHDPATLNAEMEHLAAQHVARGVTQTHFNAMHDAFLDVMPQVSSCFNSDAWSRCFKHVAYGISSD
>Ophelina_a_6
MLRYVVLCTLVAACVGQCCSADDRRLIQEEWNAIWNTAAAKIAIGRAIFDRFLVENPDAASLFDRVNVADPSSGEFNAHMLRVLGGLDMLINMLTDTKTLEVQLEHLAGQHAVRGITLARMKSFLEIISYELPKIMGEYNTSAWKACFSRFFERVAGR
>Ophelina_a_7
MLRIVLLCTVVGVCLGSCCSGDDRKLVIEQWNKIWNTSSAKITIAHAVFDRFLKENPDAKSVFARVDVENPSGGVFRAHMMRVLSGMDLVVNNLAYQQVLDEQMAHLTAQHAVRGVNGDRMRAFLTILMQELPKIIPDFNSDAWGGCFKLVFEKISP-
>Ophelina_a_9
MRVLLVL-VFVALAAADYCGPLERLKVKHQWGEIFSVSQQRELFSRNFWTEFFFEDPSARGLFTRVRGDNIWSPEFMAHSLRVLGGLDLSISLLTEEDVFDAALAHLKAQHEPRGITDQNWELFKNTLAVIVARTGGRFDADAWKACATKIADAIR--
>Osedax_muc
MHVLLVLLAVVTMSEQTGCGPIQRLKVKRQWAKVYGRGMSREKLGHAIWKHFFHHAQDARIYFTYVKGDNIHSPVFKAHAERVLSSLDMGIALLEDEHTLNGILDHLHKQHVPRNIHPRAYDIFIHSVLRAVEDIGDKFDKDSWKSCLERVTHHIRGA
>Osedax_muc_7
MKVLLVFAALVAITVANTCGPLQRLKVKRQWAESYGHGNERLEFGIFVWQHTFHHSREARSLFSKVRGDNIHSNVFKAHAQRVLSSLDLCIALLDDEDTLKAALSHLAEQHKERNVTPTYWNAFTHSVLRAIENVGLIFDEDSWKPCINEIAMGIQGQ
>Owenia_fus_4
MLAVFAMV--LGVALADCCSTEDRREVLSIWTDMWSASGRRVLVAQVLFADLFDRFPAARDLFTRVNVDNPDSPEFKAHCVRVVNGLDTCINMLDDPSTLNEQLAHLARQHAARGITKEHFRMFAQSFLKVLPQVSPCFNPDAWSRCYSRIATGIGAS
>Owenia_fus_7
MLGLFLVLALASTSFADCCSAEDRREIQFIWKRVWSSTARKVAIAGAVFDDIFLHNPDSKALFTRVNVEHPESGEFRSHLVRVANGLDNLINLLDNQQVLSEQLKHLAAQHEARGVTKAHFTAIAGAFGRVLPQVSSCFNIEAWNRCFNRLTERISVN
>Owenia_fus_12
MLRFFVLLGLVAFCAAHCCSAEDRHIVQKQWGVLWKDSSLKAGFARNILLKLVELKPETKALFANVDIDHPQGGTFTAHCLRIVNALDMVINLLDNQEALDAAIDHLAQQHHDRGVKREFFTTFGEVLAKALPRLLDDYNTMSWRACLKGFYSKITSK
>Palola_sp__4
MFRIVALLSVLAIVMAQCCSTEDRQEMQALWHEIWSATGRRVQVAVSVFEDLFEREPDAKNLFKRVNVGDLQSPEFKAHCIRVVNGLDTAISLLDDPFVMLHQLEHLGKQHQTRGVKKEHFALMARSYLKVMPQVSSCFNADAWSRCFDGIAHKISSY
>Palola_sp__7
MKAVFVLLGLVALAYGHECGILERLKVKQQWSEAYGVGHQRESLGTALWKSLFSRTPEARDFFKHVGGEDVHSGEFQAHSTRVLSGLDMCISILDNEDVLNSELDHLAGQHKERQISGNYFDTFGEVLMEIIPALGRCFDPEAWHACFDVIKKGIQG-
>Palola_sp__8
MQSVVVLLAVVTQVWAEGCGPAERLRVKSDWADAYKTGVARLEFGTRVFDRFLKRAPDARKLFDRVHGDNTLSPEFQAHVSRVFGGLDMVISLLLDKPVLAQQIKHLNHQHQEMGIPDEYFVTIGEVIFETLPETEHLPNIPAWRACYDLFVRDVTAE
>Palola_sp__9
MLWFLVLSVLVAGSFADCCSIEDRKEIKTFWHEVWGAADRRVDIAQQVFIRLFEADPSAKELFKRVNVDDLDSPEFKAHCVRVINGLDVILNLLADPETLISQLAHLNQQHKDRGVKAHHFEEMGRAFSEVLPAAGSCFNPGAWSRCYNRLTHAIAKD
>Palola_sp__10
MLVYLLVLALVAGSLADCCSVEDRKEVAAVWQAVWGTTGRRVNIATEVFKDLFDHNPDAKSLFSNVNVDDMDSPEFKAHCIRVINGLDVAINLLADPTTLNEQLEHLAGQHKARGVKASHFAEIAKSFGRVLPRAASCFNPGAWDRCFNRIANAIAAP
>Parachilot
MKTLVFLVAFVASALAHECDELTRLMIKSQWTRAYSSGHEREDFAKAVWRALFAQVPDAKALFKRVNVDDLDSPEFAAHMLRVLAGLDIVISILDQPEPLKYELEHLKEQHDNRHIPDNYFDAFKTALLHVLPALGRCWDKDAWSVCFDYIAQGVQGH
>Parachilot_3
MLSLLVLLGLTACGLVHCCSAQDRHIVQEQWESVWTDSSARSGIGRYILLALAKAHPEVNELFKDVDIANPESGKFTAHSLRIFDAIDSIINSLDHPEVLDAELEHLADQHKVRGVKKIHFTKLGEILHEALIHVLDDYNGLSWRACFKGVLGKISSK
>Parachilot_4
MKLLVALLGLITYVSA-DCNILEALKVKHQWETVFSDGHHRVKFVLDFWRDLFDEHEELVPLFKRVRGENIYSDEFIAHGTRVLAGLDGLISVLDDENVLNQMLAHLKQQHTERGTKPEFFDLFGKYLFNQLGHLEDHFDWDAWHDCYAVIAAGIKP-
>Paralvinel_6
MFRIVALLSVLAIVMAQCCSTEDRQEMQALWHEIWSATGRRVQVAVSVFEDLFEREPDAKNLFKRVNVDDLQSPEFKAHCIRVVNGLDTAISLLDDPFVMLHQLEHLGKQHQTRGVKKEHFALMARSYLKVMPQVSSCFNADAWSRCFDGIAHKISSY
>Paralvinel_8
MKTLIVFVACLVCAAASDCGPLQRLKVKSQWEKVYGSAETREKFGSEVWIHVFLHEPKVKELFTRVRGDNVNSHEFKAHANRVFGGIDICVSLLNDPDTLNAELTHLHDQHDQRGIPHEYFDVFRHSLLQTMASV-EHFDQDAWKACFDVIKKGIVEG
>Paramphino
MKVLLVLLG-VVGAMA-DCGTLQRFKVKQQWGQAYGVGEHREDFNKAVWRGIFAQDNGARALFTRVGGDDISSPEFTAHMSRVAGGLDMSISLLDQDDILSEALAHLAEQHAPRDVNQYHFELMKNSLLKVVPAIGRCFDNDAWSSCYDYIAGAILGN
>Paramphino_2
MKVLIVLAALVAVTMATECDSLTRLKVKAQWRRAYSSGHNREDFAQAIWRAIFAQAPDARSLFRRVHGDDTTSPQFEAHALRVLGGFDIAVATLDQPEALKAELDHLQKQHEGRKIPDSYFDAFKTALLHVLPALGRCWDKAAWSACFDLIADGIKGH
>Paramphino_9
MKLLFAFLCLFAYCNA-DCSPLDRLLVKQQWADAYSTGRTRIEFGQALWRAIFAKAPEAKKLFDRVKGDDINSPEFKGHIARVFGGLDRVISLLDDADVLKADLDHLSHQHKEMKIPAGYFDVLRAALEEVLFALGHDFHRTAWDGCLEEITKGIQKL
>Paramphino_10
MKLLVLVLACLATVNADCCTIEDRTQVIHGWARTWGVAGHRITIAKAVFNEIFKVDEKAKELFKAVGVDNVNSGAFQAHAVRVMNGLDVAINLLHDPAALDLHLAHLSAQHKERGVTSGHFKVMGTVLEKVLGQVATGFNAHAWRNCFHRISEGITAS
>Paramphino_11
MNTLVVLLLIGAVAVSGCCSREDRKSVVQSWQSVWSSSGRRTTIGKAIFEHLFKTDEKAKELFKRVGVDNLDSAEFKAHTIRVLNGLDVAINLLHDPITLDKQLAHLASQHRARGVTVGHFKAIKAALEAVLPQVASGFNIDAWRSCVSRIGDGITKG
>Paranais_s
MKTAIVLAALVACASASGCDSLARLKVKGQWSRAYSSGSDRENFVIALWRAFFAQAPEAVSLFSNVGNGDSSSGLFRAHGERVISGLDAAINLLDQPETLKAELDHLQEQHEPRNIPAKYFTVFRTALGNVLPALGRCYDKEAWKACFDVIAAGIQGQ
>Paranais_s_2
MFRLAVLLGLVAFCAAHCCSAEDRNIVQEQWQTLWKDSSRKMAFGRNLLLKLAELNPAVKGLFANVDIDNPTGGKFNAHAFRILNGIDMTINLLKDPEGLDAALDHLADQHAVRGVTKAQFRSMGAILSDALPRVLDDYNSLSWKSCFKLILTQIASK
>Paranemert
MKVLLVLLG-VVGAMA-DCGTLQRFKVKQQWGQAYGVGEHREDFNKAVWRGIFAQDNGARALFTRVGGDDISSPEFTAHMSRVAGGLDMSISLLDQDDILSEALAHLAEQHAPRDVNQYHFELMKNSLLKVVPAIGRCFDNDAWSSCYDYIAGAILGN
>Paranemert_2
MNTLVVLLLIGAVAVSGCCSREDRKSVVQSWQSVWSSSGRRTTIGKAIFEHLFKTDEKAKELFKRVGVDNLDSAEFKAHTIRVLNGLDVAINLLHDPITLDKQLAHLASQHRARGVTVGHFKAIKAALEAVLPQVASGFNIDAWRSCVSRIGDGITKG
>Paranemert_4
MKVLIVLAALVAVTMATECDSLTRLKVKAQWRRAYSSGHNREDFAQAIWRAIFAQAPDARSLFRRVHGDDTTSPQFEAHALRVLGGFDIAVATLDQPEALKAELDHLQKQHEGRKIPDSYFDAFKTALLHVLPALGRCWDKAAWSACFDLIADGIKGH
>Paranemert_6
MKLLVLVLACLATVNADCCTIEDRTQVIHGWARTWGVAGHRITIAKAVFNEIFKVDEKAKELFKAVGVDNVNSGAFQAHAVRVMNGLDVAINLLHDPAALDLHLAHLSAQHKERGVTSGHFKVMGTVLEKVLGQVATGFNAHAWRNCFHRISEGITAS
>Paranemert_7
MKLLFAFLCLFAYCNA-TCSPLDRLLVKQQWADAYSTGRTRIEFGQALWRAIFAKAPEAKKLFDRVKGDDINSPEFKGHIARVFGGLDRVISLLDDADVLKADLDHLSHQHKEMKIPAGYFDVLRAALEEVLFALGHDFHRTAWDGCLEEITKGIQKL
>Paranemert_10
MLYAVALLMAIGAASADGCSIEYRQEVQSTWHDIWGATGRRIQVAKALFNELFASDPDAKSLFTRVNVDDLNSPEFQAHCIRVVNGLDTVIGLLDDTDVLYEQLDHLASQHEARGVTAEHFEIMGRAFLKVLPQVSSCFNAKAWSGCFNGIAGQISAN
>Pectinaria_3
MKVLLVLLG-VVGAMA-DCGTLQRFKVKQQWGQAYGVGEHREDFNKAVWRGIFAQDNGARALFTRVGGDDISSPEFTAHMSRVAGGLDMSISLLDQDDILSEALAHLAEQHAPRDVNQYHFELMKNSLLKVVPAIGRCFDNDAWSSCYDYIAGAILGN
>Pectinaria_4
MKVLIVLAALVAVTMATECDSLTRLKVKAQWRRAYSSGHNREDFAQAIWRAIFAQAPDARSLFRRVHGDDTTSPQFEAHALRVLGGFDIAVATLDQPEALKAELDHLQKQHEGRKIPDSYFDAFKTALLHVLPALGRCWDKAAWSACFDLIADGIKGH
>Pectinaria_6
MKLLFAFLCLFAYCNA-DCSPLDRLLVKQQWADAYSTGRTRIEFGQALWRAIFAKAPEAKKLFDRVKGDDINSPEFKGHIARVFGGLDRVISLLDDADVLKADLDHLSHQHKEMKIPAGYFDVLRAALEEVLFALGHDFHRTAWDGCLEEITKGIQKL
>Pectinaria_7
MKVVLLLLACVAYAMA-DCGALQRIKVKHQWADVYGSAAQREKFGTALWFAIFKANPKSREIFTRVNGENIYSAPFQAHIVRVLGGLDMCISLLNDEDTLAAQLSHLNDQHKERGIGADSFALFETVLLDTIAGT-TGFDQDAWKSCFEVISGGITA-
>Pectinaria_10
MLYAVALLMAIGAASAEGCSIEYRQEVQSTWHDIWGATGRRIQVAKALFNELFASDPDAKSLFTRVNVDDLNSPEFQAHCIRVVNGLDTVIGLLDDTDVLNEQLDHLAGQHAARGITPAHFEEIARSFGKVLPQVANCFNAAAWDSCFSGIADGITAK
>Pectinaria_11
MKLLVLVLACLATVNADCCTIEDRTQVIHGWARTWGVAGHRITIAKAVFNEIFKVDEKAKELFKAVGVDNVNSGAFQAHAVRVMNGLDVAINLLHDPAALDLHLAHLSAQHKERGVTSGHFKVMGTVLEKVLGQVATGFNAHAWRNCFHRISEGITAS
>Pectinaria_13
MLRLTLVLALASLAAA-HCSWENRKEVQEIWHSVWGSAGRRVAVAKAVFQDLFNRDPDAKALFTRVNVDDMDSPEFEAHCLRVTNGLDTVIGLLDDATVLNEQLGHLHTQHEQRGVTAEHFAIFARSMAGALDQVAPCFNHRAWDDCFQVISDGIAHD
>Pectinatel_2
MIKLIVIVSCVGTQVQTCCTYSDRILVQQQWQAVWRTSSKQIEFSREILINVISEHSDLAPLFLGVGIINPKGAAFSAHCLRVANAFDMIVNLLDHEDTLNEALDHLARQHLTRGVRAVHIQAFGQILHETLHQLLDEYDAMAWKSCWKIIANRLAHG
>Pectinatel_3
MLGMFFVLALAGSAFADCCSAEDRREIQFLWKKVWASTDRKVAISRAVFETLFTRFPESKALFKRVGVDDPNSGAFRSHLVRVANGLDTIINLLDDPDVLAQHLQHLSAQHIARGVKKTYFDAMADAFESVLPQVSSCFNVEAWNRCFRKVAGIVSAK
>Pectinatel_5
MFRLAVLLGLVAFCAAQCCSAEDRNIIQAQWKQLWRDSSKKIGFGRQILLKVVELNPDAKDLFKAVNVENPTSGEFSAHALRVLNGLDMSINLLKDPEALEAALDHLADQHQVRGVKKAHFKTFADILQAALPRILDDYNAMSWKGCFRYILTTIASK
>Peobius_me
MWMIFFTLALAMGAMAGCCSEVDATKVLKDWEGVWGATGRRVTVAITVFEDLFKNNPDTKALFTRVKVDDINSPEFKAHCIRVVNGLDVAINLLQSPKVLRVQLAHLSQQHVDRNIKADYFTQIAASFLNVMPQVSARFNVDAWNSCFGVIAKGISAG
>Peobius_me_4
MQTFLILSALVAGTMAGGCGPLQRLKVKNQWAKAYGVGNARIDFGTAVWKAFFALEDGSKKLFTRVSPDNIYSDEFRGHIVRVLGGLDMCISLLDEPATLDAQLAHLNGQHKERGIPANYFDSFGKAILEVVPALGRCFDRPAWSACYAVIADGIKKI
>Peobius_me_5
MKLL-ITACLVAVAVASECGDMQRLKVKMQWAEAFGFTTDREELSTNLWREIIDKNPETARYFGRVRGDNIYSPDFRAHSARVMAGFDMTLSLLDSPAAFDAQIAHLNSQHVNLDVDGIYFDAFRLALMHAVQIIGRCFDQDAWSVCSTLIEDGIKHN
>Peobius_me_6
MKVLLVLAALVAYAAA-DCTMMQRLKVKEQWHHVYGTGHRRLEAGAVLWRAVFAKEPRAVELFHRVNGEDVHSPEFGAHSIRVLGALEMCIDLLDHPDELHAALEHLHGQHIERHVPLSYVSDFSEVLLTLIPALGRCFDAEAWNSCLSIIVDGVFQG
>Peobius_me_7
MKLLLCL-AVLVVTC-QGCNLMQRLKVKQQWTEAYGFGANRFAIGTALWRSIFKQRPESDKFFERVNGRDISSPSFQAHIARIFGGFDMTISLLDDVPTLNAQLNHLNGQHKAMGISADYFDVFRKSLMLVVESIESCYDNDAWDSCTGVISKGIGAG
>Peobius_me_13
MLLVFAMV--LGVAFADCCSQEDRKEVSQIWQDMWSASGRRVLIAQVLFQDLFARYPESRALFANVNVDNPDSPEFKAHCVRVVNGLDTCINMLADPSTLNEQLAHLARQHVARGITKTHFKMFAQSFLNVLPQVSPCFNPDAWNRCYVRIAKGIAVD
>Perinereis_2
MLVLAVIVAALGLAAAQCCSIEDRHEVQALWQSIWSATGKRTLIGRRIFEELFDINPGTKALFGRVNVDDMSSPEFKAHVLRVMNGLDTLIGVLDDPATGISLILHLAEQHKARGFKPSYFKDIGVALGRVLPQVASCFNPEAWNHCYDGFVDRITAA
>Perinereis_5
MNQLVILLMCLGLASATHCGPLQRLKVKQQWAKAYGVGHERIELGIALWKSMFAQDPEARKLFDRVHGEDVRSPAFEAHIARVFNGFDRIISSLTEEEILQAQLDHLKEQHIKLGITAHHFKLMRTGLSYVLPALGRCFDKEAWAACWDVIYPGIKSL
>Phagodrilu_2
MKILIVLAAFVAVTSASGCDKLQRLKVKSQWSRAYSSGHDREDFSQAIWRAIFAQVPDARALFKRVGGDDTTSADFVAHSMRVLAGLDILIALLDQPEALQAELSHLQKQHDARHIPDNYFEAFRLALGHVLPALGRCWDKTAWSDCFDVVAKGIKGH
>Phagodrilu_4
MLRLVVLLVLAAFCAAHCCSAEDRNIVQKQWKVLWKDSSKKAGFARLIMLKLIEAKPEAKALFTNVDIDHPLGGTFTAHCLRIINALDMAINLLDNQDALDSALDHLAEQHHARGVKKEYFKAFADIMSDALPRLLDDYNYMSWRSCFKGLYAKITSK
>Pherecardi
MNPLVLIL-VSAVAASSCCSTEDRHEVVRSWQSVWSSSGRRTAIGKAIFQHIFDADKTTLSLFKRVNVDNKDSGEFKAHTVRVLNGLDVAINLLYDPLTLDKQLAHLATQHINRDITATHFKLMAKALEHVLPQVASGFNLDAWRSCFIRIKDGITAG
>Pherecardi_2
MTFLSLCFCLISVSLGSDCDTLDRLLVKQQWADTYGTESTRIEFGQVLWRAIFNKAPEAKKLFDRVNGNDINSPEFKGHIARVYGGLDRLISLLDDQSALKADLHHLTVQHKTMNVSTSYFDVFREALEETLAAIGPTFQRNTWDACLLLFTKTIQHI
>Pherecardi_3
MKLLFAFLCLFAYCNA-DCSALDKLLVKQQWADAYGTGRTRIEFGQSLWRAIFAKAPDSKKLFGRVKGHDINSPDFKAHIARVYGGLDRLISILDDDDSLKADLDHLSHQHKEMKIPASYFDVLRASLAEVLFALGHDFHRQAWEDCLTVITSGIQKL
>Pherusa_pl
MLAVFAMV--LGVALADCCSTEDRREVLSIWTDMWSASGRRVLVAQVLFADLFDRFPAARDLFTRVNVDNPDSPEFKAHCVRVVNGLDTCINMLDDPSTLNEQLAHLARQHAARGITKEHFRMFAQSFLKVLPQVSPCFNPDAWSRCYSRIATGIGAS
>Phoronis_a_2
MLASIVFFGLVAFANADCCSADDIKTVLGNWESVWGATGRRVSIAQAVFADLFANVPASKGLFARVNADSPNSAEFKAHCIRVVNGLDLAINLLNDPATLESALGHLSSQHAVRGVTAGGFDAIGKSFKTVLPQVIPGFNGDAWDSCFSKIADGISGG
>Phoronis_a_3
MLKIAALVLLCAVCINADCGTLQRLKVKSQWSSAFGQGTDREAFGTALWKAIFAQAPVARDLFKRVGGDDVNSSGFKAHSMRVLSSLDQCISLLDDVATLDAQLVHLNGQHVSRHIPSNYFNVMGEALMQVVPALGRCFDRDAWTDCFAVIAEGIKA-
>Phreodrili
MKLFLVLLGCVAYSLADHCGPLERYKVKEQWKEVFGEGHQRVQFGLDFWHGVFHDYPKTRELFKRVRGDNIYSPTFAAHSIRVLGGLDLCISLLDDEATLQSHLGHLKAQHADRKLEAGYFDIFRDELFERLGELKDFFDYDAWLDCLNHITKGIKP-
>Phreodrili_2
MLRLVVLL-VAAVAFSHCCSAGDRHNVQEQWSALWEDSSRKIGFGRMILEKLMELKPETKDLFKNVNGADTKSGEFAAHCMRILTALDMLINMLDDPEALESGIEHLAEQHSKRGVKKEHFAVFGQILEKGLPRILPKFDYLSWKSCLKGLLTKIAHK
>Place_kaba_3
MKVLLVLAALVAFAAA-DCTKMQRLKVKEQWHHVYGTGHTRREAGRVLWRAMFAHKPASRDLFHRVNGDDITSPEFGAHSARVLGALEMAIDLLDHEETLDKALAHLHQQHIERHVPSSFVHAFKDVLMELVPALGRCFDREAWEACLDVVLHGVFDH
>Place_kaba_7
MLVYLLLLGLIGGSLAECCSSSDRKEVAAIWEAVWGATGRRVIIAKSVFKDLFEHNPGAKDLFKNVNVDDIDSPEFEAHCIRVINGLDVTINLLPDPATLNKHLDHLNGQHKARGVKAEHFVEIGKSFARVMPEVASCFNPGAWRRCFKRIADGISSD
>Place_kaba_9
MKAVIVLVGLVAFAMADECGPLQRLKIKQQWAKAYGEGQEREFLGISIWKAFFKLEPNARKFFSGVGGDDIHSGKFQAHSTRVLAGVDLCISVLDSEAVLIQILTHLAGQHKERGISGNYFDTFGDVLMEVIPALGRCFDEHAWRACYKVIKNGIQGK
>Place_kaba_12
MKVLVFVVALMAVALAEECDTLTRLKVKAQWIEAYSHGAARHAFAQAIWRAMFKLSPDSLDLFKRVHASEADHPEFIAHANRVLAGLDISISLLDQPEALKAELEHLQDQHKERHIPDEYYENFGKALLHVLPALGRCWDKEAWSHCYDFIVHGIRGH
>Place_kaba_14
MLRVLVLLGLAAVMV-YCCSAEDRHIVQDQWDHIWTDSSQRVTLGREILLALAKEYAEVNDLFKDVDIAHPEGGKFSAHALRIINAIDFNINLLDDPEALDAALDHLADQHKVRGVKKVHFQKIGEILNNVLIHVLDNYNALAWKACFKGILGKISSK
>Pomatoleio
MLALFVVLAVVNGALASCCSAQDSKEVNRMWSGVWNATGRRIAVAKAVFDDLFENNPAARSLFGRVDGDNTDSPKFRAHCVRVVNGLDITINLLTDPATLREQLQHLSSQHAMRGVRDSHFDAIADSFGKVIPQVANCFNPDAWNACFGRIADGISAG
>Pomatoleio_2
MKVLIIFATCLAVVLSEDCNALQRLKVMQQWASAFGNNNVRESVGEAIFRAIFAQSPKAKGFFERVNVENINSPEFKAHIVRVLGGLDMSISLLADAETLEAQLAHLNDQHKDRKIPNAAFGLFKNALMQVIPAMGHCFDKEAWSECFNVIAKGITK-
>Pomatoleio_3
MLRVLTVLLVVGAVMADCCSTEDRHELQALWKEIWSATGRRVQVAQAVFSDLFERDPASKNLFTRVHVDDMNSPEFRAHCIRVVNGLDTLIGLLDDTKTLKQQIDHLAHQHAARGVHAAHFDEIANSFARVMPQVAGCFNPDAWNRCFNKLAHGIAAE
>Pomatoleio_4
MKVLLILLGLVACAAA-SCNNLQRFKVKSQWSHTYGHDISREAFGTAMWKAIFAQAPESRGLFDRVHGDDIHSGEFKAHSARVLGGLDMVISMLDNQPTMDSMLDHLHDQHKTRHIPGEYFDAFKNALLKVVPAMGRCFDQEAWSDCFDVIEHGIDPE
>Pomatoleio_5
MFRLVIALTLVAACLAHCCSSGDQHIVQDQWNRIWNTSGAKVVFGRSIFSEFLTKEPEAKALFANVNVEHPESPEFSAHMIRVLTGLDISINLLGDDSALNAELHHLNDQHKARGVTAHHFEVFSDVLSHTLAQVLSDYDGVAWTACTKRIGGPLKAG
>Pontodrilu_3
MKTVLLLAVVVAVAVASGCDKMTRLMVKSQWVRAYATGHEREDFAKAVWRAIFAQVPNAKSLFKRVNVDHPDSPEFVAHMLRVLAGLDIVISVLDQPETLKAELDHLQHQHDERNIPDNYYDAFKTALLHVLPALGRCWNREAWSDCFDLISHGIKGH
>Pontodrilu_4
MKLLVVLVALVAYVSA-DCDVLARFRVKHQWQKVFS-GHNRMDFSHDLWKEFFHDHSDLVALFKRVHGENINSPEFQAHGIRVLAGLDGLLCALDEEDTLNQLLAHLKGQHTERGTKPEYFDIFGVHLLRALDDLKTEFARKEWQDCYAVIAAGIKP-
>Pontodrilu_8
MKPLVFLAGVVAYAVAHGCDALTRLKVKSQWTRAYSHGHEREDFAKAVWRAIFAQVPDAKSLFKRVNVDDLDSPEFVAHMLRVLAGLDIVISILDQEDTLKEELDHLEKQHEGRHIPDNYFDAFKTALLHVLPALGRCWDRDAWDHCFDFIAKGIKGH
>Pontodrilu_9
MNTLVVVIALVALAVAHECDAMTRLKVKAQWVRAYSTGQSRENFAKAIWRTFLEMEPKAKSLFARVNVDHPDSKEFVAHMLRVLAGLDISISILDQPETLKAELEHLQHQHEERHVPDKYFESFKTAIMHVLPVLEGCMDRDAWNDCFDLIAHGIMGH
>Pontodrilu_10
MDFRIILLALAVHVSA-DCDLLERFKVKHQWRRAFGVGEHRLKFILQLWRNFFHENREAASLFRRVGGDNIYSPEFLAHGSRVISALDMIICTLDDQETLESTLNHLRIQHIERKIDPKYFDEFGFHLFDMLGELEFDFDFDAWKDCFRLIVSGIKP-
>Pontodrilu_11
MLRVLVLLGLTAFGMVYCCSAQDRHIVEEQWETIWTDSSARAGIGRHILLALAKAHPEVTELFKGVDIEHPFGGKFTAHALRIFDAIDTSINSLEDPDVLDSLLDHLADQHKVRGVKKAHFQKLGEILHEALTHVLDNYNALSWKACFKGILQKISSK
>Praxilla_p_3
MKGLLVLAALVAFAAA-DCNTMARLKVKEQWHHVYGTGGNRIMGGRVVWRAMFAHDPESRELFKGVGGDDINSADFAAHSIRVMGALEMAVDLLDHEDVLELALAHLKEQHDPRNIARSHIRNFKEVLMTAVPALGRCFDADAWSSCLDVIGRGIFGA
>Praxilla_p_5
MLPVALVLC-ATVALCNHCSYEDAEIVMSEWYHVEGSSAPLLRAANVLFNGLFAKDPSTRALFDRVNVADMHSGEFQAHTLRVMTGLDELIHKLHSPKVLDSMLDHLAKQHAVRGVKNEHFHIFRDILYDSLGQLLDEYNPDAWQSCLFTIFYGIAGS
>Praxilla_p_6
MLRYLVLFALAGYALAECCSVEDRSEMQTMWREVWSATGRRVQVAQAVFADLFARDPESKGLFERVNVNVFNSPEFRAHCIRIVGGLDNIIGLLDDPDTLKLQLLHLADQHYDRGIRKSHFQEISHSFAKVMPQVSSCFNADAWNRCFGSVVTRIASR
>Praxilla_p_7
MYAVLIVLGLAASALAHECGPLQRLKVKHQWAEAYGHGVHREEFAREVWHNIFEHAPAAKDMFDRVRGDNTYSPEFSAHMVRVFGGLDMCISLLNDEATLNAALAHLKDQHKERSIPADYFTLMENAIHDVVPHVVTHFDKDAWDACFEVVANGIKS-
>Praxilla_p_9
MKSLIAFMCLLAVAFAFECGPLQRLKVKRQWAEAYGSGHNREEFGHFIWADVFKAAPSARDLFKRVRGDNIYTPAFRAHATRVLGGLDMCVALLDDEGVLTTQLAHLASQHSSRGVSAAQYDVVEHSVMMGVEHIGNVFDKDAWQACLDVITSGIQGN
>Prionospio_6
MKLRRILLGVVACAAA-SCNNLQRFKVKSQWSHTYGHDISREAFGTAMWKAIFAQAPESRALFTRVHGDDLHSGEFKAHSARVLGGLDMIISMLDNDATLASMLDHLHTQHEARHIPGEYFDAFKNALLKVVPAMGRCFDKEAWSDCFDVIEHGIDPE
>Prionospio_9
MKTAVVLAALVAYASA-DCNTLTRLKVKGQWRRAYSSGSDREHFAQALWRAVFAQAPESRSLFTNVGGDDTNSGKFKAHAERVLAGLDIIINLLDQEEALKAELDHLHGQHESRHIPDKYFDVFRTALGHVLPALGRCWDKEAWKSCFDMIAHGIQGH
>Prionospio_11
MLRVLTVLLVLGAVTADCCSSEDRHELQALWKEIWSATGRRVQVAQAVFSDLFERDPASKNLFKRVNVDDMNSPEFRAHCIRVVNGLDTLIGLLDDTKTLKQQLDHLADQHAARGITAAHFDEIANSFARVMPQVSGCFNPDAWNRCFNKLAHAIAAK
>Prionospio_12
MKVLLVLLGCVAYAMAAECGPIAALKVKAQWAHVFGTSEPREQFGHEVFDFMFDHEPKAKELFTRVRGDNIYSPEFDAHMMRVLGSLDICISELTDRPILDAQLSHLKDQHVERAIPDAYWDLFERAVMHSVPILDHHFDQDAWFSCFEIIKHGIMGH
>Prionospio_14
MGKLFMLGCLVMSVSA-GCNQLRRIKLKSQWAQAYTEGLDREAFGQALWRTLFRIAPEARGLFSRVNSDDLNSPEFQAHSQRVLGGLDICFSLLDDVPTLTAALTHLKGQHIERGITSAQFKAFGKALREVVPAIGKCYDQDVWEECFGLVADGIKSL
>Prionospio_16
MKT-VVFACLVAMAYA-GCNPLKLQVVKQQWAQAEGYGNDRESFITNVFTRLFDKHPEARALFDRVRGDNVYSAEFHAHAMRVLGGIDRVINLLNDEATMDADLAHLKTQHDGRKIKMMYYSFFKEAMMQEIPDIGQCFNADAWSACFDKILSGITGA
>Pripapulus
MNTLVVLLLIGAVAVSGCCSREDRKSVVQSWQSVWSSSGRRTTIGKAIFEHLFKTDEKAKELFKRVGVDNLDSAEFKAHTIRVLNGLDVAINLLHDPITLDKQLAHLASQHRARGVTVGHFKAIKAALEAVLPQVASGFNIDAWRSCVSRIGDGITKG
>Pripapulus_2
MKLLFAFLCLFAYCNA-TCSPLDRLLVKQQWADAYSTGRTRIEFGQALWRAIFAKAPEAKKLFDRVKGDDINSPEFKGHIARVFGGLDRVISLLDDADVLKADLDHLSHQHKEMKIPAGYFDVLRAALEEVLFALGHDFHRTAWDGCLEEITKGIQKL
>Pripapulus_4
MKVLIVLAALVAVTMATECDSLTRLKVKAQWRRAYSSGHNREDFAQAIWRAIFAQAPDARSLFRRVHGDDTTSPQFEAHALRVLGGFDIAVATLDQPEALKAELDHLQKQHEGRKIPDSYFDAFKTALLHVLPALGRCWDKAAWSACFDLIADGIKGH
>Pripapulus_7
MKLLVLVLACLATVNADCCTIEDRTQVIHGWARTWGVAGHRITIAKAVFNEIFKVDEKAKELFKAVGVDNVNSGAFQAHAVRVMNGLDVAINLLHDPAALDLHLAHLSAQHKERGVTSGHFKVMGTVLEKVLGQVATGFNAHAWRNCFHRISEGITAS
>Propappus__2
MRTLVVLLALIAVTCATKCDELDRYKVKTQWNKAYATGHARAHFIEAVWRTFFHIAPEARSLFKRVKGEDTTSGEFEAHGQRVFGSLNVLVTLLHDEDTLKAALEHLHKQHVERRIPDKYFDNFKKALGNVLPALGRCWDKEAWSECYDVVAAGIKSH
>Propappus__4
MQTLVVILGVVGVVFAGECDELTRYKVKTQWNRAYSHGHDREDFAEAVWRAVFNIVPEARSIFKRVGGEDTGSGEFHAHALRVLAGYDIAITLLDQPEALKAALDHLHKQHEERKIPDHYFDAFRTALGHVLPAVGRCFDKEAWRACFDVIAKGIRGH
>Propappus__5
MFRLLVLTALVAFCAAHCCSAQDRHIVQEQWNSIWHDSSKKVGFARLILLKLVALAPETKELFKGVDIEHPEGGAFSAHCMRIVSALDMIINMLDDPEALEAALEHLADQHKDRGIKKEHFKKFGEILAGGLPRVLDDYNSLSWKSCFKGLFSQLAGH
>Proscolopl
MMLMLMLAGLCGAAWAGCCTAGDRAKVLKAWSSVWSASNNRVQIAKAVFADLFAHDESAKNLFKAVGVDNVDSPEFQAHCVRVMGGLDISINLLHDKEALDAELAHLSVQHQERGITAAYFDAIGESFQRVLPKAMTGFDADAWWSCYNVIKAGITHG
>Proscolopl_2
MKALVICAALIGSALAKCCSQEDRREVQQFWSSVWGASGRRVIIAQEVFEHLFHDHPDAKSLFTGVGVADLDSAEFKAHCVRVINGLDLAINLLDDPATLHEALGHLAEQHKARGIKADHFKYIGKAFSEVMPAAASCYNPKAWESCFSYIAGEISKP
>Proscolopl_3
MKVLVLVLAFAGLAWGGCCKGKTAKIVQEQWDSVWTASHNKVTIARAVFDDFFKANPDAKDLFKRVNVENMDSPQFSAHCVRIMGGMDLSINLLHDHEALHAQLEHLSHQHQERGVHAEHFDAIGESFLHVLPHVVPAFNSDAWSICYDKIKSGITHG
>Proscolopl_4
MGVLFVLLGLVAAVMADSCGPVEALKMKQQWAHAYGTAEDRVDFGLAVFKGLFAKDSETKALFKRVGSDNVHSGAFKAHVTRVLGGVDMCVSLLDDAPTLNAALTHLQGQHKERGINPGYFDELGEVLEQVVQALGKCYDSHAWQVCYDKITKGIKS-
>Pseudonere_6
MNHLVILLLCLGMAAAGKCGPLQRLKVKQQWAKAYGVGHERVELGIALWKSMFAQDPESRKLFTRVDGKNVRSPSFEAHIARVFNGFDRIISSLTEEGVLNAQLAHLKEQHIKLGISAHHFQLMRTGLSYVLPALGRCFDKQAWAACWDVIYPGIKSL
>Randiella_
MKTLIVFVACLVCAAASDCGPLQRLKVKSQWEKVYGSAETGEKFGSEVWIHVFLHEPKVKELFTRVRGDNVNSHEFKAHANRVFGGIDICVSLLNDPDTLNAELTHLHDQHDQRGIPHEYFDVFRHSLLQTMASV-EHFDQDAWKACFDVIKKGIVEG
>Randiella__7
MLRVVVLLGLVACSSAHCCSAEDRHIVAEQWNSLWHHSSKKVIFGRLLFEKLFEAAPDSKALFKRVNVDDMKSGEFSAHIYRVLNGVDLVINLLDDQPALENAVAHLAEQHRNRGLKRSYFETFGKIMGKGLPRVLDNYNAFAWRSCWSTLMARLAGK
>Randiella__9
MLGLLVVLGLAGSALVKCCSEEDRHEIAFLWNHAWGSTDRKLEISRAIFDELFEKHPESKELFKRVHVDDEHSPEFEAHLIRVANGIDTVINLLEDPLAFTAHVHHLEAQHMARGIKKVHFDAFVDASADVLHKVSSCFNQEAWKRCLKRATDVIAHD
>Randiella__10
MKVLVVCVALATLAFAHGCTPLERIEVKAQWQRAF--GDHRKDFGQAVWRAFFAQAPEARALFKRVNGDDTNSGEFKAHIARVLGGLDIAINLLDNEPALKAELAHLASQHKDRNISPHYFDIFRRALGHVLPALGRCWDKEAWKHCFDMIADGIRNH
>Rhinodrilu
MKLVLVLLGCAAYAIADECDPLEALKVKVQWQKAFGEGLDRLHFSYDLWHDFFHEHPDARSLFTRVNGADIFSSKFQAHGQRVLSGLDMVIGLLDDKDAVAAELTHLQGQHKERQIKPDYFEYFRVALLEDLAKLGIDLDYEAWTHCYNFIASHIK--
>Rhinodrilu_3
MLRLFVFLCLAICCFAFCCSAEDRHIVEEQWEHLWGDSSKKIQFGRIILLRLAEAYADVKPLFANVDIEHPEGGKFSAHTFRILNALDLAINLLDDPESLDAALEHLADQHQVRGVKKAHFQKIGEILHESLAHVLNEYNSLSWKSCFKGILGKIASK
>Rhinodrilu_4
MKILLVLACVVAFAFADECGTLERLKIKSQWRRAYSHGHDREDFAQAVWRAIFAQVPSARGLFTRVHGEDTKNPAFIAHALRVLGGLDITINLLDQPDALSAELTHLERQHKGRHIPDNYFEAFKTSLLHVLPALGRCWDREAWGHCFDLIAHGIEGH
>Rhyacodril_8
MLRVLTVLLVLGAVTADCCSSEDRHELQALWKEIWSATGRRVQVAQAVFSDLFERDPASKNLFKRVNVDDMNSPEFRAHCIRVVNGLDTLIGLLDDTKTLKQQLDHLADQHAARGITAAHFDEIANSFARVMPQVSGCFNPDAWNRCFNKLAHAIAAK
>Rhyacodril_9
MKTAVVLAALVAYASA-DCDTLTRLKVKGQWRRAYSSGSDREHFAQALWRAVFAQAPESRSLFTNVGGDDTNSGKFKAHAERVLAGLDIIINLLDQEEALKAELDHLHGQHESRHIPDKYFDVFRTALGHVLPALGRCWDKEAWKSCFDMIAHGIQGH
>Rhyacodril_13
MFRLVIALTLVAACLAHGCSSGDLHTVQDQWNRIWNTSGAKVVFGRAIFSEFLTKEPESKVLFTRVNVDHPESAEFSAHMIRVLTGLDISINLLGDDSALDAELNHLNMQHRARGVTAHHFKVFAEVLSHTLAQVLSDYDGVAWTACQSRMGTLLKAG
>Sabaco_elo_3
MNTLLVFLGLVAMTYAHECGPLQRLKVKHQWAEAYGHGIHREELGREIWLYIFEHEPKAVELFTRVRGDNVFSPEFTAHMSRVLGGLDMVISLLTDADTLSAQLAHLQSQHKERNIPSEYFDVMERAIHTIVPHVSVHFDQDAWDACFEVIAAGIKSA
>Sabaco_elo_7
MLGFLTLLALLGHTLAECCSAEDRSEVQAMWQKIWSATGRRVQVAQAVFADLFERDPEAKGLFARVKVDEFDSPEFKAHCIRVVNGLDTIIGLLEDPDTLIEQLDHLGGQHVARGVHQSHFDEITHSFAKIMPQVSSCFNADAWDRCFSAMAQRIAKD
>Sabella_pa_2
MLALLVVLSVTSGAFAGCCSMEDAAQVQRIWQSVWSATGRRIALAKAVFVDLFEDNPSVVGLFSRVNAADVNSNEFRAHCVRVVNGLDTAISLLTDPATLNEQLSHLANQHAARGVAAAHFDAIARSFADVMPQVSNCFEASCWNACFARITGGIVSG
>Sabella_pa_3
MLALFVVLAVVNGALASCCSAQDSKEVNRMWSGVWNATGRRIAVAKAVFDDLFENNPNARSLFSRVDGDNTDSPKFRAHCVRVVNGLDITINLLTDPATLREQLQHLSSQHAMRGVRDSHFEAIADSFGKVIPQVANCFNPDAWNACFGRIADGISAG
>Sabella_pa_6
MKVLLILLGLVACAAA-SCNNLQRFKVKSQWSHTYGHDISREAFGTAMWKAIFAQAPESRGLFDRVHGDDIHSGEFKAHSARVLGGLDMVISMLDNQPTMDSMLDHLHDQHKTRHIPGEYFDAFKNALLKVVPAMGRCFDQEAWSDCFDVIEHGIDPE
>Sabella_pa_8
MKWLLC-AALLATCYA-GCNNMRRLKVKQQWSMAYGVGADRFAIGTALWRSIFNKRPEAEKYFTRVNGQDIGSAKFQAHIARIFGGFDMSISLLDDPATLNAQLNHLHDQHTVMGIPGDYFDDFRHSLMLVVEAIETCYDEAAWEACTAVIAKGIAGG
>Sabella_pa_9
MKVLIIFATCLAVVLSEDCNALQRLKVMQQWASAFGNNNVRESVGEAIFRAIFAQSPKAKGFFERVNVENINSPEFKAHIVRVLGGLDMSISLLADAETLEAQLAHLNDQHKDRKIPNAAFGLFKNALMQVIPAMGHCFDKEAWSECFNVIAKGITK-
>Sabella_pa_10
MLRVLTVLLVVGAVMADCCSTEDRHELQALWKEIWSATGRRVQVAQAVFSDLFERDPASKNLFTRVHVDDMNSPEFRAHCIRVVNGLDTLIGLLDDTKTLKQQIDHLAHQHAARGVHAAHFDEIANSFARVMPQVAGCFNPDAWNRCFNKLAHGIAAE
>Sabella_pa_15
MFRLVIALTLVAACLAHCCSSGDQHIVQDQWNRIWNTSGAKVVFGRSIFSEFLTKEPEAKALFANVNVEHPESPEFSAHMIRVLTGLDISINLLGDDSALNAELHHLNDQHKARGVTAHHFEVFSDVLSHTLAQVLSDYDGVAWTACTKRIGGPLKAG
>Scalibregm
MLALLVVLSVTSGAFAGCCSMEDAAQVQRIWQSVWSATGRRIALAKAVFVDLFEDNPSVVGLFSRVNAADVNSNEFRAHCVRVVNGLDTAISLLTDPATLNEQLSHLANQHAARGVAAAHFDAIARSFADVMPQVSNCFEASCWNACFARITGGIVSG
>Scalibregm_2
MLRVLTVLLVVGAVMADCCSTEDRHELQALWKEIWSATGRRVQVAQAVFSDLFERDPASKNLFTRVHVDDMNSPEFRAHCIRVVNGLDTLIGLLDDTKTLKQQIDHLAHQHAARGVHAAHFDEIANSFARVMPQVAGCFNPDAWNRCFNKLAHGIAAE
>Scalibregm_3
MFRLVIALTLVAACLAHCCSSGDQHIVQDQWNRIWNTSGAKVVFGRSIFSEFLTKEPEAKALFANVNVEHPESPEFSAHMIRVLTGLDISINLLGDDSALNAELHHLNDQHKARGVTAHHFEVFSDVLSHTLAQVLSDYDGVAWTACTKRIGGPLKAG
>Scalibregm_4
MKVLIIFATCLAVVLSEDCNALQRLKVMQQWASAFGNNNVRESVGEAIFRAIFAQSPKAKGFFERVNVENINSPEFKAHIVRVLGGLDMSISLLADAETLEAQLAHLNDQHKDRKIPNAAFGLFKNALMQVIPAMGHCFDKEAWSECFNVIAKGITK-
>Scalibregm_5
MKWLLC-AALLATCYA-GCNNMRRLKVKQQWSMAYGVGADRFAIGTALWRSIFNKRPEADKYFVRVNGHDIGSAKFQAHIARIFGGFDMSISLLDDPATLNAQLNHLHDQHTVMGIPGDYFDDFRHSLMLVVEAIETCYDEAAWEACTAVIAKGIAGG
>Scalibregm_6
MLALFVVLAVVNGALASCCSAQDSKEVNRMWSGVWNATGRRIAVAKAVFDDLFENNPNARSLFSRVDGDNTDSPKFRAHCVRVVNGLDITINLLTDPATLREQLQHLSSQHAMRGVRDSHFDAIADSFGKVIPQVANCFNPDAWNACFGRIADGISAG
>Scalibregm_8
MKVLMVLLGCVAYAAALDCGQIAALKVKAQWSHVYGTSEPREQFGHEVFDFMFDHEPKAKELFTRVRGDNIYSPEFDAHMMRVLGSLDICISELTDRPVLDAQLAHLHTQHQERHLTDDHFALFERAIMHSVPALDHHFDQDAWHGCMKIILDGIHH-
>Scalibregm_9
MKVLLILLGLVACAAA-SCNNLQRFKVKSQWSHTYGHDISREAFGTAMWKAIFAQAPESRGLFDRVHGDDIHSGEFKAHSARVLGGLDMVISMLDNQPTMDSMLDHLHDQHKTRHIPGEYFDAFKNALLKVVPAMGRCFDQEAWSDCFDVIEHGIDPE
>Sclerolinu_2
MKTVFLLVALVASSLASVCTHQDAQSVIGMWESVWSASQDRIEIGEEVFNYIFQKNAAAKDLFARVNVADIHSPEFESHVVRVINGLDILLNFLDDRPSLEAAAGHLASQHAVRGVTGAHFQVMDDAFVELLPQVVDDFNPDTWQRCWHAAVDIITDA
>Sclerolinu_4
MLALFVVLGLVAGGLANSCTTEDRREMQLMWGKVWSATGRRVSIAQAVFKDLFHNVPAAVGLFDRVDGSDVNSNKFKAHCIRVVNGLDSAIGLLSDPSTLNEQLAHLATQHKERGVTKSGFAAIAQSFLRVMPQVASCFNPDAWSRCFNRITDGMTEG
>Sclerolinu_7
MNGLCALLALIAVASAAHCGTLQRIKVKMQWAQAYSAGIDRGLFGNSLWTNIFNYAPPARDLFKSVNSQDMQSPDFKAHITRVIGGLDRVISMLDNEATLDADLGHLKSQHDSRNIDPANFVVFKQALMATVPGIGVCFDFPAWEACYNVIARGITGS
>Sclerolinu_10
MLTCLLLLC-ATITLAKWCSRDDADSVHAAWGQAFGSHRTVAQRLSSFFVRLVQAHPDAKPLFSEVNIDDVAGPDFEAHALRVVTGIDLCINSLHDTRLLDEITAHLATQHRRRNIKAEFFMILRRLLRAGVAAMVDNPNIDAWDNCFTPIINAIAAP
>Sclerolinu_12
MFSILLLAC-LSACLADYCTSSDAKIVIAQWQEVSCPAAQKLTGGRAVFKKLFELAPGATALFGRVHVEDFEGPEFSAHIMRVMGGLDMLVNYLEDTQALESMLAHLASQHIVRGVTAGAFDLMGNILFTGLPQIVQNFNVDAWRNCITPILNGISAG
>Sclerolinu_13
MLLILIFVS-TSEAMNKFCTEGDAAIVIKQWTSVYDSGAKRLIIGNQIFSALFAMAPSSKALFDRVGVEDMSSGPFHAHTVRVMNGLDMGINALNDTATLASLTSHLAAQHAVRGVKAIYFDVMGKVLMTALPTLVNDFNPDAWGNCLLPLKDAISVD
>Sclerolinu_16
MKSLIILLGFVACAFATECGMLQRIKVKQQWASVYSSGIAREDFGEAIWKAVFAQAPQARALFKRVGADDIHSPAFKAHIARVNGGLDMAISLLDNEPTLNAELAHLNGQHKERGIPSNYYDVFLTALHAVVPALGRCFDHAAWDACCDVIVAGIRS-
>Sclerolinu_19
MKSLIAFMCLLAVAFASECGPLQRLKVKRQWAEAYGADYSREKLGHAIWSHVFQHAPAARDMFARVRGDNIHTPEFRAHAMRVIGGVDMCIALLDDEDILNSQLGHLAEQHSSRGVDAASYDTLEHAIMMAVEEIGQVFDEDAWEPCLDVITAGIQG-
>Scolelepis_5
MLRLVLGCMLVAMVAA-DCGPLQRIKVKNQWAEAYGTGQQRENLGQAIWRGIFTIAPESRDLFDRVGGDDTLSAAFQAHSLRVLGGFDMVISLLDDESAFEAQLAHLRGQHIERNIPGNYFEAFGNALMQVIPALGRCFDQDAWNSCYDVISSGIKA-
>Selachohem_5
MLVYLLVLGLSAGAMGGCCTAEDRKEISTVWQAVWGAAGQRVRIAQAVFKDLFEHHPETKGLFGNVNVDDIDSPEFKGHCIRVINGLDGAINLLEDSNTLNQYLDHLNGQHKARGVKADHFVAIGESFQRVLSNAASCFNPGAWERCFNRIANAISHD
>Selachohem_6
MLRVLLLLTVAAVVSSHCCSHGDREIVQEQWAHLWEDSSKKIGFGRLIFEKMFEAVPATKDLFKRVLPNDTKSGEFAAHCMRIVNGLDMLINLLDDHDALESAVEHLAEQHSHRGIKKQHFVGFFKILEVGLPKILPKYSPNAWKACAMGLVNQIARK
>Serpula_ve
MKTAVVLAALVAYASA-DCNTLTRLKVKGQWRRAYSSGSDREHFAQALWRAVFAQAPESRSLFTNVGGDDTNSGKFKAHAERVLAGLDIIINLLDQEEALKAELDHLHGQHESRHIPDKYFDVFRTALGHVLPALGRCWDKEAWKSCFDMIAHGIQGH
>Serpula_ve_4
MRIIFFICCLVG-CYGTECGELQKLLVKTQWSQAYDNAEEREALGEDIWTGIFDKHPEWREYFSRVRGDNIMSPQFRAHAARIMGGFDLSVNLLTHGQLLGAHIAHLGHQHAEMHIPMEHFEVFKEATLKAVHHVGRCFDYDAWNICVTLITDAIQHG
>Serpula_ve_5
MFRLVIALTLVAACLAHCCSSGDLHTVQDQWNRIWNTSGAKVVFGRAIFSEFLTKEPESKVLFTRVNVDHPESAEFSAHMIRVLTGLDISINLLGDDSALDAELNHLNMQHRARGVTAHHFKVFAEVLSHTLAQVLSDYDGVAWTACQSRMGTLLKAG
>Serpula_ve_12
MLRVLTVLLVLGAVTADCCSSEDRHELQALWKEIWSATGRRVQVAQAVFSDLFERDPASKNLFKRVNVDDMNSPEFRAHCIRVVNGLDTLIGLLDDTKTLKQQLDHLADQHAARGITAAHFDEIANSFARVMPQVSGCFNPDAWNRCFNKLAHAIAAK
>Serpula_ve_15
MKLLIVLACMVAYSAATECGVLQRLKVKRQWTQAFGTSEEREAMGLATWRYIAHKEPSVDEHFERVHGHDMHSPEFLAHSSRVMSGFDMCISLLTDEGPLNAELDHLQHQHEEMHIAAGLFDVFSQGLRLAVHSLGRCFDEDAWAACTDVIESGIKST
>Siboglinum
MLAIYVLLGLVASSFASCCTSEDRAQVQDVWSAVWSASGRRVTLAQAVFSAIFEAAPSTRALFAGVGVDDMNSAAFRAHCIRVVNALDVSIALLDNPGVLNHELSHLGAQHTPR-VDASAFGVMADAFSSVMPQVSSCFVPDAWTNCFNRITSGIIAG
>Siboglinum_2
MKVLVVLACMVAYAYG-VCSPLASILVRQQWADRIGQSGQRTEFALQLFRSLFNHDPSARAMFSSVGVADMNSPEFRAHCLRVANGLDRTIAQLDSHDALIADLAHLHGQHASRGVTAGNYESMILAVLGNIGA-GVCFDAGAWRTCLQGIVDQIQ--
>Siboglinum_4
MKFL-IIACLVAYAAA-DCSSLARLQVRGQWAAAYGSGRSRLALGRLVWESVYANVNNAAGVFSGVRGDNIDSAVFMAHSARVLGGLDMCIASLDEPAILSVQLAHLSEQHSGRGVPASAYPAFVSAVVNAVRAIGSNFDADSWTACMTEITGGIS--
>Siboglinum_5
MLMVFFTLALAMGAMAGCCTEKDAQQVLKDWEHVWGATGRRVEVARSVFEDLFANHPETKALFARVHADDTKSPEFKAHCIRVVNSLDIAINLLDSPRVLKAQLKHLSQQHIDRNIKAEYFTEIGDSFKTILPQVSPHFNPDAWDSCFGRIAKGISAG
>Siboglinum_7
MQTLLILLGLVAAVYADRCKALQRLKVKSQWAEVYKYGNAREEFGIAVWKEFFAHESAARDLFTRVNGANIYSSDFKAHINRVMGGLDMCISLLDEEETLNAALAHLNGQHKERGIDAKFFDSFGAAILRVIPELGEGFDQDAWSGCFSVIADGINKA
>Siboglinum_11
MKLLIVLLGLIACTVAIPCDTLDRIKVKTQWVAAYGSASARDIFSVALWRAFFNHDPTARALFDRVNVADMQSAEFRAHMARVASAIDRIVSVLDDRPVAQADLAHLNAQHAERGISADNYANFQTALMSVLPTLSGCFDTVAWRGCSDLFVAAISA-
>Siboglinum_12
MKLLIVLLGLVAYTVAVPCNSLDRIRVKSQWTAAFGSASARCEFVTALFRAFFNQDPAARAFFDRVNVDDMDSPEFRAHMSRVAAGIDRIISVLDDPPVAQSDLAHLNAQHAERGITAANYANFQTALMSVLPSLSGCFDASAWMECSSLFIAAISA-
>Sparganoph
MKVLIVLAALVAVTMATECDSLTRLKVKAQWRRAYSSGHNREDFAQAIWRAIFAQAPDARSLFRRVHGDDTTSPQFEAHALRVLGGFDIAVATLDQPEALKAELDHLQKQHEGRKIPDSYFDAFKTALLHVLPALGRCWDKAAWSACFDLIADGIKGH
>Sparganoph_4
MNTLVVLLLIGAVAVSGCCSREDRKSVVQSWQSVWSSSGRRTTIGKAIFEHLFKTDEKAKELFKRVGVDNLDSAEFKAHTIRVLNGLDVAINLLHDPITLDKQLAHLASQHRARGVTVGHFKAIKAALEAVLPQVASGFNIDAWRSCVSRIGDGITKG
>Sparganoph_6
MKLLFAFLCLFAYCNA-TCSPLDRLLVKQQWADAYSTGRTRIEFGQALWRAIFAKAPEAKKLFDRVKGDDINSPEFKGHIARVFGGLDRVISLLDDADVLKADLDHLSHQHKEMKIPAGYFDVLRAALEEVLFALGHDFHRTAWDGCLEEITKGIQKL
>Sparganoph_8
MKLLVLVLACLATVNADCCTIEDRTQVIHGWARTWGVAGHRITIAKAVFNEIFKVDEKAKELFKAVGVDNVNSGAFQAHAVRVMNGLDVAINLLHDPAALDLHLAHLSAQHKERGVTSGHFKVMGTVLEKVLGQVATGFNAHAWRNCFHRISEGITAS
>Spathoderm_4
MLRVTLACMLLVVAAVEGCNHLQATKVKSQWAAAFDEGNTREHFAIAVWKAMFAKNKGSQRLFKRVNGDDIKSPEFMAHSMRVFSGIDICLSLLDDEYTLKEQLDHLRGQHVSRRVPAHYFDELGEALIEVLSALT-CVDKAAWKTCYTKIADAIKT-
>Stereobala
MKAVIVLVGLVAFAMADECGPLQRLKIKQQWAKAYGEGQEREFLGISIWKAFFKLEPNARKFFSGVGGDDIHSGKFQAHSTRVLAGVDLCISVLDSEAVLIQILTHLAGQHKERGISGNYFDTFGDVLMEVIPALGRCFDEHAWRACYKVIKNGIQGK
>Stereobala_2
MLVYLLLLGLIGGSLAECCSSSDRKEVAAIWEAVWGATGRRVIIAKSVFKDLFEHNPGAKDLFKNVNVDDIDSPEFEAHCIRVINGLDVTKNLLPDPATLNKHLDHLNGQHKARGVKAEHFVEIGKSFARVMPEVASCFNPGAWRRCFKRIADGISSD
>Stereobala_6
MKTLIVFVACLVCAAASDCGPLQRLKVKSQWEKVYGSAETREKFGSEVWIHVFLHEPKVKELFTRVRGDNVNSHEFKAHANRVFGGIDICVSLLNDPDTLNAELTHLHDQHDQRGIPHEYFDVFRHSLLQTMASV-EHFDQDAWKACFDVIKNGIAEG
>Stereobala_7
MFRIVALLSVLAIVMAQCCSTEDRQEMQALWHEIWSATGRRVQVAVSVFEDLFEREPDAKNLFKRVNVDDLQSPEFKAHCIRVVNGLDTAISLLDDPFVMLHQLEHLGKQHQTRGVKKEHFALMARSYLKVMPQVSSCFNADAWSRCFDGIAHKISSY
>Sternapsis
MLGLFVILALSSGAMANCCSAENGREVQRMWQEVWSATGRRIAVARSVFADLFAAHPGVIPLFARVQGDNVDSPEFRSHCVRVVNALDTSIHMLSSSAVLNKQLEHLSEQHIARGVKAAHFGALAHSFSRVMPQVTNCFNPSSWENCFNRITNGIAAG
>Sternapsis_2
MKLLVVLFCFVAYSEAIECGTLQRLKVKQQWALAFSTGVNREHFGLALWKSIFARAPEARPYFKRVNGDNILSAEFQAHIQRVLGGLDMCFSLLDEEDTLNAQLAHLNGQHDERDIPSHYFEVFKEAVMQVVPALAHCFDRAAWSACFDIISDGIRTY
>Sternapsis_4
MLALFVVLALATGAFGACCSKENAREVHRMWDHVWSSTGHRITVAQSVFKHLFHHNPSVVSLFARVKGDDVDSSEFKAHCIRVVNGLDTSISLLGDPATLEYQLAHLQKQHANRGVMAAHFGALAKSFSKVMPMVTSCFNPQAWDTCFARITGGISAG
>Sternapsis_5
MLALFVVLAVANGALATCCSAQDSKEVHRMWSGVWNATDRRIKVAQAVFRNLFENNKEVIPLFARVKGDNPTCPTFRAHCVRVVNGLDTAINLLTDPATLNEQLQHLSAQHASRGVRSAHFDAISLSFAEVIPQVADCFNPDAWKACFGRIARGISGG
>Sternapsis_6
MLALLVVLSLTSGAFAKCCTMEEASQVQRTWNSIWSATGRRIALAQSVFAHLFANNPAAKGLFARVNADNPDSNEFRAHCVRVANGLDTAISLLTDSAVLNEQLAHLGNQHAVRGVTAAHFGAIARSFAHVIPQVSHCFNPEAWEDCFDRIASGIVDK
>Sternapsis_7
MRTLLVLLGFIATAMAKECGDLQRLKVKQQWAQAFGQGTGRESFGTSLWRNLFKRAPKATELFKRVNGDNVFSNAFQAHIQRVLGGLDMCISLLDDEGTFNAELSHLASQHADRGIAAENYDIFKAALLDVVPDLGSCFDQDAWSDCFDVISTGIKG-
>Sternaspis_2
MLALLVVLSVTSGAFAGCCSMEDAAQVQRIWQSVWSATGRRIALAKAVFVDLFEDNPSVVGLFSRVNAADVNSNEFRAHCVRVVNGLDTAISLLTDPATLNEQLSHLANQHAARGVAAAHFDAIARSFADVMPQVSNCFEASCWNACFARITGGIVSG
>Sternaspis_4
MLALFVLLALSSSALASCCSSEDAGEVQRLWKEVWSATGRRIVLAQQVFINLFANNPGVVPLFARVKGDDVSSAEFRAHCVRVVNGLDTSINLLTSPAVLNQQLAHLSSQHAARGVKAAYFSALARSFAKMMPQVTSCFNSQAWNNCFERITNGISSG
>Sternaspis_6
MKVLIIFATCLAVVLSEDCNALQRLKVMQQWASAFGNNNVRESVGEAIFRAIFAQSPKAKGFFERVNVENINSPEFKAHIVRVLGGLDMSISLLADAETLEAQLAHLNDQHKDRKIPNAAFGLFKNALMQVIPAMGHCFDKEAWSECFNVIAKGITK-
>Sternaspis_7
MLAVFVIFAVTIGAFGEMCSMENAREVQKIWSLVWSAANQRITMASAVFSDLFKHNPAAKGLFDGVNAADLTSNKFRAHCVRVVNGLDTCIHLLTDPSVLDEHLEHLHDQHHARGVKAEHFKLIAASFGRVMPQISSCYHPEAWTHCFNRIAAGIVGD
>Sternaspis_8
MLALFVVLALTGSSFATCCSVEDSNEVHRMWSGVWSATGRRIKVAQSIFIDLFGSHPDAVALFSRVKGDNVDSPEFRAHCVRVVNGLDTCINLLTDPATLNQHLSHLSGQHAKRGVRAAHFDAIATSFKNVMPQISNCFNPDAWGHCFGRIADAISSG
>Sternaspis_10
MLALFVVLALASSAYGACCSKENAREVHRMWDHVWSATDHRITIAQSIFKHLFANNPTVVGLFDRVSGSDVNSDAFKAHCIRVVNGLDTAISLLDDPATLDNQLGHLQKQHAARGVKAAHFGAIAASFAKVMPMVTSCFNPQAWNACFGRIADGISTG
>Sternaspis_11
MKTLLVLIGCIASTIASSCGTLQRLKVKQQWAQAFGQGTSRETFGTALWRNLFNRAPDARDLFKNVDGDNVFSNKFQAHIQRVLGGLDMSISLLDDEGTLNAELAHLRMQHAERGIADENWEVFKDALLDVVPDLGSCFDYDAWNCCFTVIAVGIRGR
>Sternaspis_12
MLALFVVLAVVNGALASCCSAQDSKEVNRMWSGVWNATGRRIAVAKAVFDDLFENNPNARSLFSRVDGDNTDSPKFRAHCVRVVNGLDITINLLTDPATLREQLQHLSSQHAMRGVRDSHFDAIADSFGKVIPQVANCFNPDAWNACFGRIADGISAG
>Sternaspis_13
MFRLVIALTLVAACLAHCCSSGDQHIVQDQWNRIWNTSGAKVVFGRSIFSEFLTKEPEAKALFANVNVEHPESPEFSAHMIRVLTGLDISINLLGDDSALNAELHHLNDQHKARGVTAHHFEVFSDVLSHTLAQVLSDYDGVAWTACTKRIGGPLKAG
>Stylodrilu_2
MLRFAFLLLLAAFCMAHCCSKEDSKNIQKQWSALWKDSSQKAGLARLILLKVIEAKPETKALFASVDVDHPKGGTFTAHCLRIVNSIDMIINLLDNTDALNSALDHLADQHHARGVKVEHIKAFGEIFTGLLPNLLDEFNVMSWRYCFKEVYAKIASK
>Stylodrilu_3
MLSSFLVLVLAVGAFADCCSAEDRKEIQYIWKRVWASTSRKVAIAGAVFEDLFLHNPDAKKLFTRVHVEQPESGEFRAHLVRVANGLDNLINLLDSQAVLKEQLTHLAGQHEARGVTKAHFEAIAGSFARVLPQVSSCFNVEAWNRCFYRLTGRISVN
>Stylodrilu_4
MLRLVVLLVLAAFCAAHCCSAEDRNIVQKQWSVLWHDSSKKSGFARLILLKLVEKKPEAKALFANVDIDHPLGGAFTAHSVRIINAIDMAINLLDNQEALDSALDHLADQHHARGVKKEHFTAFAEIFAEALPKILDDYDNMAWKSCFEGFYGKISGK
>Stylodrilu_5
MKILIVLAVFVAVTSASGCDKLQRLKVKSQWARAYSEGHDREDFSQAIWRAIFAQVPDARALFKRVGGDDTNSGDFVAHSLRVLAGLDIVISLLDQPEALQAELSHLQKQHDSRHIPDNYFAAFRLALGHVLPALGRCWDKKAWSDCFEVIAHGVQGH
>Syllis_cf_
MLAVFVIFAVTIGAFGEMCSMENAREVQKIWSLVWSAANQRITMASAVFSDLFKHNPAAKGLFDGVNAADLTSNKFRAHCVRVVNGLDTCIHLLTDPSVLDEHLEHLHDQHHARGVKAEHFKLIAASFGRVMPQISSCYHPEAWTHCFNRIAAGIVGD
>Syllis_cf__2
MKFLIVLCALVACACADKCGPLQRIKVKQQWLQAYGAGHHRVDFGVAMWRGVFVQDPKARDLFKRVNGEDIHSATFTAHSMRVLNGLSMLIAELDDEPTLDAALAHLKIQHDERGISAGNFKIFKNSLLKVVPAIGRCFDEEAWDHCFDVMATGITG-
>Syllis_cf__3
MKVLLILLGLVACAAA-SCNNLQRFKVKSQWSHTYGHDISREAFGTAMWKAIFAQAPESRGLFDRVHGDDIHSGEFKAHSARVLGGLDMVISMLDNQPTMDSMLDHLHDQHKTRHIPGEYFDAFKNALLKVVPAMGRCFDQEAWSDCFDVIEHGIDPE
>Syllis_cf__5
MFRLVIALTLVAACLAHCCSSGDQHIVQDQWNRIWNTSGAKVVFGRSIFSEFLTKEPEAKALFANVNVEHPESPEFSAHMIRVLTGLDISINLLGDDSALNAELHHLNDQHKARGVTAHHFEVFSDVLSHTLAQVLSDYDGVAWTACTKRIGGPLKAG
>Syllis_cf__6
MLALFVVLAVVNGALASCCSAQDSKEVNRMWSGVWNATGRRIAVAKAVFDDLFENNPAARSLFGRVDGDNTDSPKFRAHCVRVVNGLDITINLLTDPATLREQLQHLSSQHAMRGVRDSHFDAIADSFGKVIPQVANCFNPDAWNACFGRIADGISAG
>Syllis_cf__9
MKVLIIFATCLAVVLSEDCNALQRLKVMQQWASAFGNNNVRESVGEAIFRAIFAQSPKAKGFFERVNVENINSPEFKAHIVRVLGGLDMSISLLADAETLEAQLAHLNDQHKDRKIPNAAFGLFKNALMQVIPAMGHCFDKEAWSECFNVIAKGITK-
>Syllis_cf__10
MLALLVVLSVTSGAFAGCCSMEDAAQVQRIWQSVWSATGRRIALAKAVFVDLFEDNPSVVGLFSRVNAADVNSNEFRAHCVRVVNGLDTAISLLTDPATLNEQLSHLANQHAARGVAAAHFDAIARSFADVMPQVSNCFEASCWNACFARITGGIVSG
>Syllis_cf__11
MLRVLTVLLVVGAVMADCCSTEDRHELQALWKEIWSATGRRVQVAQAVFSDLFERDPASKNLFTRVHVDDMNSPEFRAHCIRVVNGLDTLIGLLDDTKTLKQQIDHLAHQHAARGVHAAHFDEIANSFARVMPQVAGCFNPDAWNRCFNKLAHGIAAE
>Syllis_cf__12
MKTLLILSLCLACAMA--CNELQKLKVKTQWSSVYGTAHSREQFGREVWDYMFEHEPKAKEMFTRVRGDNLHHPEFNAHMMRVFGGLDILISLLHDVPTFNAQLAHLRVQHDKLKVPVEYFALLEKALIHSIPL-NDHFDQDAWDSCYNVIVPGITHL
>Terebellid
MKVLLILLGLVACAAA-SCNNLQRFKVKSQWSHTYGHDISREAFGTAMWKAIFAQAPESRGLFDRVHGDDIHSGEFKAHSARVLGGLDMVISMLDNQPTMDSMLDHLHDQHKTRHIPGEYFDAFKNALLKVVPAMGRCFDQEAWSDCFDVIEHGIDPE
>Terebellid_2
MLALLVVLSVTSGAFAGCCSMEDAAQVQRIWQSVWSATGRRIALAKAVFVDLFEDNPSVVGLFSRVNAADVNSNEFRAHCVRVVNGLDTAISLLTDPATLNEQLSHLANQHAARGVAAAHFDAIARSFADVMPQVSNCFEASCWNACFARITGGIVSG
>Terebellid_3
MLALFVVLAVVNGALASCCSAQDSKEVNRMWSGVWNATGRRIAVAKAVFDDLFENNPNARSLFSRVDGDNTDSPKFRAHCVRVVNGLDITINLLTDPATLREQLQHLSSQHAMRGVRDSHFEAIADSFGKVIPQVANCFNPDAWNACFGRIADGISAG
>Terebellid_4
MKVLIIFATCLAVVLSEDCNALQRLKVMQQWASAFGNNNVRESVGEAIFRAIFAQSPKAKGFFERVNVENINSPEFKAHIVRVLGGLDMSISLLADAETLEAQLAHLNDQHKDRKIPNAAFGLFKNALMQVIPAMGHCFDKEAWSECFNVIAKGITK-
>Terebellid_5
MLRVLTVLLVVGAVMADCCSTEDRHELQALWKEIWSATGRRVQVAQAVFSDLFERDPASKNLFTRVHVDDMNSPEFRAHCIRVVNGLDTLIGLLDDTKTLKQQIDHLAHQHAARGVHAAHFDEIANSFARVMPQVAGCFNPDAWNRCFNKLAHGIAAE
>Terebellid_6
MFRLVIALTLVAACLAHCCSSGDQHIVQDQWNRIWNTSGAKVVFGRSIFSEFLTKEPEAKALFANVNVEHPESPEFSAHMIRVLTGLDISINLLGDDSALNAELHHLNDQHKARGVTAHHFEVFSDVLSHTLAQVLSDYDGVAWTACTKRIGGPLKAG
>Terebellid_7
MKILIVLSALVVCAMA-DCGPLQRLKVKQQWTAAFGTGQRRVDFGIAMWRGMFVQAPTARDVFKRVNGDDLHSPEFTAHSQRVFAGLGMAISALDSQGMLDASLAHLNTQHKEREIPAHYFNVFKKSLMKVVPAIGRCFDEDAWSSCMDVITDGITH-
>Terebellid_8
MKFLIVLCALVACACADKCGPLQRIKVKQQWLQAYGAGHHRVDFGVAMWRGVFVQDPKARDLFKRVNGEDIHSATFTAHSMRVLNGLSMLIAELDDEPTLDAALAHLKIQHDERGISAGNFKIFKNSLLKVVPAIGRCFDEEAWDHCFDVMATGITG-
>Terebellid_9
MKSLLVLSMLIACTLATECGPMQKLKVKKQWAAVYGNAAVREQFGRELWDYVFDHEPKAAEIFHRVRGDNLHSPEFSAHMVRIFGSLDIAVSLLLNEDVLDAHLSHLHMQHQPRKVPAEYFTLMAEGMMHAAPRI-DHFDQDAWMACIQRITSHIHD-
>Terebellid_10
MKTLLILSLCLACAMA--CNELQKLKVKTQWSSVYGTAHSREQFGREVWDYMFEHEPKAKEMFTRVRGDNLHHPEFNAHMMRVFGGLDILISLLHDVPTFNAQLAHLRVQHDKLKVPVEYFALLEKALIHSIPL-NDHFDQDAWDSCYNVIVPGITHL
>Terebellid_12
MRSLLLLSLCLTCALALGCNELQKLKVKTQWSSVYGNAHAREAFGREVWDYIFEHAPEAVKRFERVRGDNLYHPEFAAHMVRVFGGLDTVISLLHDPDTLAAQVAHLKEQHVARDVGAEYYELMERALIHSMPL-NEHFDQDAWDSCYHVIVDGMI--
>Terebellid_14
MKLLLLLFVLVGVTVAEECGGLARMKVAQQWLQAFGSGSSRTDFGTALWRAFFTIDPSARKLFTRVHGDDIHSPEFTAHSGRVLGGLNMLMGLLDDQALLEGALGHLNTQHIDMGIANKNFDVLKQVLMKLVPALGRCFDEEAWSACYDVIAHGIKH-
>Thalassodr_2
MLAVFAMV--LGVALADCCSTEDRREVLSIWTDMWSASGRRVLVAQVLFADLFDRFPAARDLFTRVNVDNPDSPEFKAHCVRVVNGLDTCINMLDDPSTLNEQLAHLARQHAARGITKEHFRMFAQSFLKVLPQVSPCFNPDAWSRCYSRIATGIGAS
>Thalassodr_10
MLRFFVLLGLVAFCAAHCCSAEDRHIVQKQWGVLWKDSSLKAGFARNILLKLVELKPETKALFANVDIDHPQGGTFTAHCLRIVNALDMVINLLDNQEALDAAIDHLAQQHHDRGVKREFFTTFGEVLAKALPRLLDDYNTMSWRACLKGFYSKITSK
>Thalassodr_11
MLGLFLVLALASTSFADCCSAEDRREIQFIWKRVWASTARKVAIAGAVFDDIFLHNPDSKALFTRVNVAQPESGEFRSHLVRVANGLDNLINLLDNQQVLSEQLKHLAAQHEARGVTKAHFTAIAGAFGRVLPQVSSCFNIEAWNRCFNRLTERIAVN
>Thalassodr_12
MFRLAVLLGLVAFCVAHCCSADDRHKVMKQWEGLWHDSSKKIAFGRRLLLKVVADHPEAKALFNAVDVEHPEGGKFSAHCMRVMNAFDMIVNLLDDPDALDSALDHLARQHEVRGVKKAYILDLFRTLRVALPKMIDDYDGISWKSCFSGVFAKMTSR
>Thalassodr_13
MKTALVLAAFVAVASATECDQLTRLKVKGQWQRAYSVGSDREHFGQALWRALFAQAPDARRLFGRVGGDDTNSAKFKAHSSRVLAGFDIAINMLDQPEALEAELAHLKHQHDERNIPMNYYNVFKIALGHVLPALGRCYDKEAWKACFDVIANGIHG-
>Tharyx_kir_2
MKGLLVLLGCVAAATA--CNKLQRLKVKQQWAAAFGSGDAREDFGVALWRAIFNQDPAARNFFKRVNGDDEESPEFLAHSQRVLGGLDMVIALLDMPGTDEAQLAHLKGQHASRGVPRGAFNTFKNALMASVGALGRCFDRDAWSDCYDLIANGIMS-
>Tharyx_kir_5
MKLFVVLLGLVAYTSA--CSVLDRLKVKRQWSQAFGDGNAREEFGLTLWMDIFQTAPAARGLFGRVNGNNEFSDEFQAHAQRVLSGLDMCISLLDDEGTLNAELAHLKSQHDGRDIPAENYGVFKASLGRTLAKLGSFFAKDAWDSCFDVISGGIIG-
>Tharyx_kir_6
MLKVAVLVLLCAVSINA-CSNLQRLKVKSQWSQAFGFSTDREAFGTALWKAIFAQAPESRDLFKRVNGEDVTSPDFQAHSSRVLSALDQCISLLDDEDTLNAQLAHLNGQHDDRNIPSNYFNVMGEAIMQVVPALGRCFDRDAWAACYDVIAQGIKA-
>Thelepus_c
MKTLI-LLACVAFVAAEDCTALKRLKVKQQWVHAYGTAAERESFGREIFDYLFEHEPKARDLFSRVRGDNIYSPEFGAHMVRVLGGLDMCISLLDNDEDFNAQLAHLKTQHIPRGIPKEYFEIFEKGLIHAIPR-SDFFDLDAWDQCYHVIANGITG-
>Thysanocar
MLKIAALVLLCAVCINADCGTLQRLKVKSQWSSAFGQGTDREAFGTALWKAIFAQAPVARDLFKRVGGDDVNSSGFKAHSMRVLSSLDQCISLLDDVATLDAQLVHLNGQHVSRHIPSNYFNVMGEALMQVVPALGRCFDRDAWTDCFAVIAEGIKA-
>Thysanocar_3
MLASIVFFGLVAFANADCCSADDIKTVLGNWESVWGATGRRVSIAQAVFADLFANVPASKGLFKRVNADNPDSAEFKAHCIRVVNGLDLAINLLNDPATLESALGHLSSQHAVRGVTAGGFEAIGKSFKTVLPQVIPGFNGDAWDSCFSKIADGISGG
>Thysanocar_4
MLRVLTVLLVLGAVTADCCSSEDRHELQALWKEIWSATGRRVQVAQAVFSDLFERDPASKNLFKRVNVDDMNSPEFRAHCIRVVNGLDTLIGLLDDTKTLKQQLDHLADQHAARGITAAHFDEIANSFARVMPQVSGCFNPDAWNRCFNKLAHAIAAK
>Timarete_p_3
MLKIAVLVLLCAATINADCGTLQRLKVKAQWADAFGTSTDREAFGTALWKAIFAQAPEARSLFDRVNGDDVNSPDFQAHSSRVLSGLDQCISLLDDAGTLEAQLEHLNGQHDERNIPSNYFNVFGEALLQVVPALGRCFDRDAWSACYEVIAQGIKS-
>Timarete_p_6
MNKLFLLATCVALSSA-DCNILQRLLVKKEWADIFSAGLDREKFGTNLWREFFRETPDARPLFDRVNGNDISSAKFAAHAQRVLSGLDRAIALLDDEATLNADLAHLNAQHADRGIEASYFDKFEEALLYVLPDLGANFDAGAWRACYDVIKAGITG-
>Tomopteris_2
MLKIAALVLLCAVCINADCGTLQRLKVKSQWSSAFGQGTDREAFGTALWKAIFAQAPVARDLFKRVGGDDVNSSGFKAHSMRVLSSLDQCISLLDDVATLDAQLVHLNGQHVSRHIPSNYFNVMGEALMQVVPALGRCFDRDAWTDCFAVIAEGIKA-
>Tomopteris_3
MNM-YLLAACAAMASA-DCGTLQRLLVKKEWSTVFGSGVHREKFAVKLWRQVFSMDPSMRGFFENVNGDDIMSAKFQAHSQRVLGGLDMCIALLDDEATLNAELAHLKSQHDAMGIAAENFDVLGESLLYVLPDLEANFDSHAWKDCYAVIKSGITG-
>Tomopteris_4
MLASIVFFGLVAFANADCCSADDIKTVLGNWESVWGATGRRVSIAQAVFADLFANVPASKGLFARVNADSPNSAEFKAHCIRVVNGLDLAINLLNDPATLESALGHLSSQHAVRGVTAGGFDAIASSFKVVLPQVIPGFNGDAWDSCFSKIADGISAG
>Torquarato
MWMIFFTLALAMGAMAGCCSEVDATKVLKDWEGVWGATGRRVTVAITVFEDLFKNNPDTKALFTRVKVDDINSPEFKAHCIRVVNGLDVAINLLQSPKVLRVQLAHLSQQHVDRNIKADYFTQIAASFLNVMPQVSARFNVDAWNSCFGVIAKGISAG
>Torquarato_3
MQILLVLACFLAVAYAERCGPLQRLKLKSQWAQVYAYGVAREEFGVAVWKEFFKIEEKARELFTRVKGDNIWSPDFKAHISRVNGGLDMAISLLDEQDTLDAALAHLNGQHKERGIPANYFESFGKAILRVVPELGNFFDQDAWAGCFNIIADGIKKE
>Torquarato_6
MKLL-ITACLVAVAVASECGDMQRLKVKMQWAEAFGFTTDREELSTNLWREIIDKNPETARYFGRVRGDNIYSPDFRAHSARVMAGFDMTLSLLDSPAAFDAQIAHLNSQHVNLDVDGIYFDAFRLALMHAVQIIGRCFDQDAWSVCSTLIEDGIKHN
>Torquarato_7
MKLLLCL-AVLVVTC-QGCNLMQRLKVKQQWTEAYGFGANRFAIGTALWRSIFKQRPESDKFFERVNGRDISSPSFQAHIARIFGGFDMTISLLDDVPTLNAQLNHLNGQHKAMGISADYFDVFRKSLMLVVESIESCYDNDAWDSCTGVISKGIGAG
>Travisia_b
MKAAVVLVAMVAATSATECDILARLNVKSQWLRAYSSGHDREHFAEAIWRAVFAQVPEARSLFQRVGGDDTSSPKFIAHAMRVLAGLDIVINMLDQPDALKAELEHLHAQHEERNIPDKYYQALRFALAHVLPALGRCFDKEPWKACWREIAAGIRG-
>Travisia_b_5
MKLLILLLGLVAYINA-ECGTLERIKVKTQWSKAFGTGHHREDLGLALWKAIFALEPEARGLFKRVNGDDVHSPEFHAHSVRVLGGLDIAISLLDSEDILNDELAHLKNQHDARPLTHEHFEVFKHALMEVVPALGRCFDHDAWSHCYDVISHGIHP-
>Travisia_b_6
MMKVLVLLACVAYAAAHDCGPLERLKVINQWSHVYGHAHEREDFGRELFDYLFEKRPDAHALFTRVRGDNVYSPEFDAHMARVLAGMDMTISLLNDEDDLQAQLAHLHMQHVPRKIDPTLFTVFEEALNHAVPRLDHTFDQDAWDACYEVISHGIIGE
>Troglodril_7
MHSVALLLGAVGMTVAHCCSAGDRHTVQEQWEGLFENDAKRAGVARLILLKVVEENDDAAALFKDVGIDDPKGGPFTAHAMRIFNALDMAINLLDDSDALDAALEHLADQHQVRGVKKAHFKSFGEVLKRGLPRILDNYDNLAWKQCGGYILEKISSK
>Vignysa_po_3
MKILVVLLAFIAAAMATECDTLTRLNVQAQWRAAYSSGHNREDFAQAIWRAIFAQAPEARQLFHRVHGDDTTTPQFEAHALRVLGGFDIAVNTLDQPEALKAELDHLHKQHEGRKIPDSYYTAFKTALLHILPALGRCWNRAAWDACFDLIADGIKGH
