# Supplementary material for: Newly Discovered Occurrences and Gene Tree of the Extracellular Globins and Linker Chains from the Giant Hexagonal Bilayer Hemoglobin in Metazoans
Source: Genome Biol Evol. 2019 Jan 21;11(3):597–612. doi: 10.1093/gbe/evz012 (PMC6400237; doi:10.1093/gbe/evz012)
Supplement: Supplementary Data [file evz012_supp.zip › Supplementary_file4.fasta]

>Abarenicol
MALACLLA--AVTLA---GWYASGRAAVNDLRIRDLESQIHALEERFAARKKTGKVEELKTLEDRVHKIEGTGCPKREFACGGDHKECISDLLVCDGSNDCANGADESEEQCFDLAHAGVVLEGEIADEHCASNHPVHMKMAITSEKRLHWFPSVEDITVIVDMTYADGH---HNQGTYNGKFFFGQRAIVVYHGEGRAVDVVCRFIEGSHDYCHAEFIREDTLEVCGTAELHAH-
>Abarenicol_2
MKYVLVCC--LIAIA---GSPDSATDLAQSHRLDELLHEFLMLKHKYDVGTERGVIEDMDDLKHTIETLEGHGCEKKEFQCGGDQPHCISNLLVCDGDNDCENGADEA--HCAVTANAGSTWTGYVVYDHCTQRRPDTIQMKINSVSTVPYFTARPKVTGSIMIQKHTKDYDSWTSLPVTGYWAASEGSVVLFPPENDRLGLVCTFHGHDHDTCTGLIVRESIWNPCAEFTFHRD-
>Acipenseri
MWLLV--C-VLFPVWDYERAKIDNRLHGLNNSIEEQFGRVKEMQHYWETVIQPKYMIYQKYLMHMVDKLAPCDGSKEHFSCDTHGSQCISNILVCDGTPDCRNGYDEDPEVCVVYTPAGTILEANLRDDDCTKRKPTLFRVVITGTHRISWMPSRVHVAASILLLTQKGERPSLDTLATTGYYSFAKKQLVLLPAEDDRLGVVCTFDGHTDALCTARIVHEATLDTCLKFYLVKRK
>Aeolosoma_
MFIVLLLA-LQIAVA---DN-VLEILESQEKRIESLVRATEEAEMQLDQLIYG-RNYNYDKLEDRTLHVIGSLCPQHLFQCSRDIPQCISDLLVCDGSPDCDNSRDEDELICENLIPLDSSWTGTADWIDCLNPGVTYLKLFIRLSERSPYFPSRVKLVANVVMELIEDSGRNFVMIETKGYYSFSERTVVLNPTEPEDISFMCNIDHSDHSRCIGHMIKTTTNTKCAEVTLYLN-
>Aeolosoma__2
MY-LLLFAI-AYATADAAKSLLNARADVNQLRLDRLVVAVEKAEAEYKKFVDGDDSHAIDHLEERVEHVTGTKCPMRQFQCGGLESQCISNLLVCDGSRDCNNGHDEEEETCVNLVTEGSSWSWNADWGNCISASAHTGKMLITSAKRSKSLSSRVKLGITVTTDELDGRKDGDRAVTADGLWSFAGRKLVIYPGTPGFPATVCHFEKGNDKHCEGKLVKADTWEKCGTISATRLN
>Aeolosoma__3
MLLILLLASVSVALAGKARGPFAVKLDTQEVKINRLTARLQRLIDELDERLAAQESDKLKDLTARLNAHTGDGCPNGQFQCGGH-DGCISDVLVCDGSADCKNGLDEQ--RCNITATAGSSWKGAVTWDQCTQRKPKSIKLVITKITQLDWFPSRPKVEGLLILEKETESSISTDSLLIKGTFDFGGRQVVFAAPEEDGLAFRCQFDGFHADRCTGNVFRETTGVACAEVILQRVD
>Aeolosoma__4
MYLVVISILISFAVAVSLYGLVSAKVDVQSVRIFQLERKLQQVSEKLSLLRNRSSDALTKDLEQRLDKLEGTGCRKNQFACGGDTHECIHNALTCDGSADCANGADEDSKLCGVHVHVGSTWEGDAHWTACDVREDSHYRITFVSSRRSKYFPTRDVTKAIMTTDVVRNGKPETINLKMTGYWSPGMRKIALSPPADLKVLLVCNPR-YDYRSADCKVVRQATFEECATVTLTLVN
>Aglaophamu_7
MKILVLWA--LFSLG-----LLTGKLEDFKKDLDEATADVVNLEHDIHEKAAKEVMAEIDVLEYQIDHLRGHGCNDHQFWCGGDSIHCVDKVAVCDNIKDCHNGHDED--HCEEPTPAGSVWKGTVVYDHCTQRKPDTISFTIDEYDRSEYFPSRPQIDVTIDIDRTAREGHGHWALVAHATYNFADHKLVIQPPEKDRLGLVCEFDGVHTDHCDGHVIHEATLEPCAEFYFARQ-
>Aglaophamu_8
MGITLLLA--LVAAA---DGDLKTEMDHVGSRLNHMFSQLHDINDHVDATIKASKIQDLEELTERVEHLEG-GCDHGYFMCDDEDQTCVSSLSVCDGDSDCPNGRDEVNSTCDVPFTAGSHWDGEVFSDTCTQRRPHKYEMNILSIVKTNFFTSRVKVTADVISHSDTHDAHSADRLRVHGHYDFADRTLVLDPPEDDRLGISCVFHRGNHHHCHGHIFREATHENCASFKLFHRE
>Andiorrhin
MKLRLLLAAAVVVLA--HEHDHEAQIDKLLERTNKITHDIYDFDSKLDARLDP-RIRRAGSLKHRVEELEEHHCPEHSHQCGGDDPQCISDLFVCDKHVDCRNGEDEK--HCTLPTKEGDSFVGDVVYDNCTRRRPQHITIAIESVTVHKYYPASPDIHAHIEIHTDTDDEEAHASLPADGIYTFAHDELYLYPPEDDGLALLGEFDGYDFDHFDGYIIHESSHKACAHFVFTRKK
>Andiorrhin_3
MWILLLVGLAAAD--PFKERQFEYFITNQNLHVDKLAHDLHELEEEFSKYSHDVDDKTVRLLKHRVHNLEGPHCPEHFSECGGLVPQCISDLFFCDGQKDCKNGGDESPQICEAATHVGSSYTGIATWSGCEESAPHYAVVTITASERKDFFQSYVWVRGVLSFEVDEH-IHTVKSYPLRGFYNFGSHVLLMGPERGPVYGARCKFNMGDFDHAECEIVNPESLHVCAHFFADRY-
>Andiorrhin_4
MKILFFLVAVAVYAS----DDHDDEIAGLENRMMGLAARGYALNTKLNARTDP-RYKKSKSLIQRIKKLETDNCEEKNLNCDRFDPQCINILFFCDGKKDCRNGKDEQ--YCELPFAEGDKFRGEVVFDHCTKRSPQFIDLNIRFIKTE--IPGYTQVRGSFDIEYDDHGHEGRATLFASGGYRYSSKTLHFNPPEKDQLGFYCTFNWGNLDKCVGIIKHEVNEEVCAKFIFKKKH
>Antarctodr
MKFVLLLGV-GLSAGAAKDKLTDYRVLNQNLHLDKLEEDFEHLEEEYNKIDEPVSNETLRHLLFRIRRLE-DDCPKRHVSCGGDHPICIHEIKVCDGIEDCKNGRDEHEKVCDSIVSPGSTFIGLVHWTACKVRPDHEVIISITDSKHEDFFKPRAWLRATISRDDSHHDDSVFTSYNAKGYFSFGARLLVLAPVNDAPIAISCRFNYGNNDHGNCKVRMAASLQVCASFKVDRRE
>Aphelochae
MKLLILSA--LVSSA------LRARLDSQEVLLNRMSARLATLTEQLDKKTGAESSNMVEKYTFDLDRKFGDGCGTRGFQCGGGHPQCVSLLAVCDGDKNCGNGADEN--VCDSPAEEGSSWLGHVVYDRCTHRKPKEIRMIINKFKRNPYFGSKAQAEASFVLSRSSAEEESKAYLMSAGSHCFGCRQIITTPPDDDALSLTCKFDQGDRKHCTGNIVRDITGEKCAEFFFKRE-
>Aphelochae_2
MRLVLLLL-VGAALALQGMGLNSARVDSHQIRLNTLEDQIEKLGARADGAAGSNVGQAAKNLAARINKLEGTGCKANQFQCGGDRRHCVSNLLVCDGSTDCGNGADESDDVCKVRVPAGSSWEGDVFWSSCRTFKGQTLRLIITGNRRVNYFQPRVWINAVATFENVEKGKPVTRTFNAQGNYNFGKRRAVLYPPAGMQVGIVCDFV--SDDAADCDLTQLISMDSCGKVRI----
>Aphelochae_3
MELVL-VLGIFLDEG---TA-PWDRLQKQDLEIQRLEARLAEVKHKTDAAVDWRSYRHVRKLLNIIKKIEGNHCGAGYIPCWPGSYQCVSTILLCDGVKDCSNGADEDDYTCDVPITPGSLWFGTIHHDVCSKSDSTSASLFIATVERPVWFPSMPKITVLWIGHEDTEIEKDEFAVSATGYYDYANREFRIIP-GGDKLIFACRFDPMNNNVCEAVAYHEADFKVCARYIDHMYD
>Aphelochae_4
MIVVLLL--VAVAAA---DYGGPLRAAGMNERVQALEDGAANAKAKVQKAVV-----RARAVGAKVLRMEDDSCGSREFQCGGYERRCISDLLVCDGHSDCTDGQDEDADLCRTRTPVGAVFVGDIAQGGCGA-DIRQVRVSIVWSQRLSWFQSRQKVKAAVSLTGAD-G--SDIGAVVRGYYSFRQRALVLLPMDDAKLAITCEFDGVQDDRCLAS-ARYSDLEPCVQFGMKREA
>Aphelochae_5
MRLLLILGLVALALSVGWAGMISARADSNDVRMAKLNEQLDSISGTIEGLGG---AVSTDDLGARVRKLTGNGC-DGEYQCGGDAPQCVSNLAVCDDFKDCRNGQDEK--DCKNPAYPGTAWSGTIHWSSCAADQETGIRIVVNSVDRPAHFPSRAWLTATVILEKR--GG--FETKTTTGFYNFGRDRLVFQPTGTMNVGVICDFDGVNADRCVGQVVK-PNLDKCADVVLVRK-
>Aphroditid
MKLMLLLAAAVLAVV--TADDHNTVIDKLVERTNKVTHDIFHFESRLDARLDP-RIRRAGSLRARVEALEEPSCPEHSHQCGGDDPQCISDLFVCDGHKDCRNGEDEN--DCEIPTKPGDKFVGDVSFDHCTRRRPDHMTLVIESVTTASYFTGFPKVHVHLEIEHESDTEEGHASLPSDAIYSFAEHKLIVYPPEDDGLAFEAVFDGYNFDRFVGNIVHTVSRDVCARFIFHRK-
>Aphroditid_2
MALACLLA--AVTLA---GWYASGRAAVNDLRIRDLESQIHALEERFAARKKTGKVEELKTLEDRVHKIEGTGCPKREFACGGDHKECISDLLVCDGSNDCANGADESEEQCFDLAHAGVVLEGEIADEHCASNHPVHMKMAITSEKRLHWFPSVEDITVIVDMTYADGH---HNQGTYNGKFFFGQRAIVVYHGEGRAVDVVCRFIEGSHDYCHAEFIREDTLEVCGTAELHAH-
>Aphroditid_3
MRLLVVLLVAAVGLG---RRQGQVRLDSQEVRINHLTAKIQGIEDEFDSRIDRDGHDILAALEIRLDGVDHKACHGNEFSCGGNSNECVDNLLVCDGAKDCKNGHDEESATCSNPAPAGSKFSGVPLRDECTQRKPYEISIIVTDTERPSWYSSTVKVRASILTRSKDRFSTSTANLQTSGYYCFATRTLNLSPPESDRLGVLVDFNTGDPNTANGYVVRESSQDRCALFVLHRD-
>Aphroditid_4
MSLLLV--ALVVAICQGAQRLLQLRVDSQEQRLAKASTLGHGLRTKVDAILGTTNIRRVKQILKRIEHLEGGGCEDDHFACRDGSNRCVSRLLVCDTVKDCNNGADEDKVLCVSPS-TGTYFEAHPKDSGCANRFVDKFTVTLTKVEANEYVAGRPRIEAGVHATSSTGGKQQQEYFSVKGSWDPSHHKLILNPPEHAPWGLQCVFDGVDNTHCDGSYYNINTHEICGHFTFTKK-
>Aphroditid_5
MKYVLVCC--LIAIA---GSPDSATDLAQSHRLDELLHEFLMLKHKYDVGTERGVIEDMDDLKHTIETLEGHGCEKKEFQCGGDQPHCISNLLVCDGDNDCENGADEA--HCAVTANAGSTWTGYVVYDHCTQRRPDTIQMKINSVSTVPYFTARPKVTGSIMIQKHTKDYDSWTSLPVTGYWAASEGSVVLFPPENDRLGLVCTFHGHDHDTCTGLIVRESIWNPCAEFTFHRD-
>Aphroditid_6
MYLILLLA--GLAAAAAATRLLAVRVDSMEVRMNEGSKKLEKLSGSFDTLSGHKGEKMIKKLEARLSHLEGSDCPEGHFQCGGLNKQCITNLLVCDKHKDCANGADEDSHRCHPPAGTGSVWEAHLHDEGCTQRRVTKIRLVITKETTLDFVPALTRVKASAIITHSEDGQHSTQIFNVDGVFRPALLEVEFFPPEDDQIGIKCTFDGVDNGHCVGTF--THGHGSCGHFTFSHVE
>Arabella_s
MRLLAVLAC-VLAYAAKNMAPLLARIEGQEARISRLTAKAHELMQKFREGRHKKAIIHQGSLEARIIELEGSGCKKGQFQCGGNELRCINDVLVCDGSNDCDNHHDESDAVCHNPVPAGSVFKAHLGNDLCTQRKPEEIEFLITSVSRTNYFQSRLHIEALVKARYHKDDAEHTDSLPVHGYFNFAKHRLVFFPPEDDRLAVVCKFDGHDHHRCLCSIVHEATLEHCLDFVAVRHD
>Aricidea_q_2
MRLLLVLALVAIASADAARGMLSARADAQEARIQKITNDIAALEKELGQAGE---IPDLDTLSRRVEFLEGVGCMKKEFYCGNDRPECINQMLVCDGKPDCANGGDERADVCDKVPTVGSSWYGVIHWSACSNAKETEARLVITGTDRSEHFTTNTRLTVTSILEGHVDGHKAWRSTNHEGTFFTGLRRIIIQPAGERRIGMTCLFDGLNWDKCICKILTEGGLQECGRAIFRKM-
>Armandia_s
MKLALVLC--VLVRA--EDNPYKDDLDAHEDALNNLVARLGVVFQNADQAINNDYADVLNDLEAEIEGLEGTGCGDYEFNCHDDFGTCIDKVLVCDGHVDCAGGYDEAEATCTSPFVQDSVWEGRFVYDHCTQRQPESMRISIYDVHPQNYLSSDSVVEANVFMAASHRGQYAEANFRLHGDYYYGTKRLVFQPPESDRLGIVIQYDGHHARDATGWIVRENSLDRCAEIVFHRVD
>Armynthas_
MLLLLLSALTGLVLARIFGESFDPRLAANALRIINLEKKLHSLKEKLHEAEKIDPERFLNELLARVDDLEGSHCPKRTFQCGGNEQECVSDILVCDGHKDCHNGHDEADDVCTAPVKAGNIFSGVSTWSDCLNRNDHVTTIAITQTKRRYFFKSRIWIRAHVESFLEENGHKVTSDFRAKGYYNFATRRLALIPVEETHLAVVCDFNYGDDERATCHRVLEGSLHECAHLDVQLRE
>Armynthas__3
MKLWLLLAAAIV-----KEYDPEKDLEKLFDDTEKLTHGIEDLLLKIEERVNP-RIQRAGSLRQRVLDLEEPKCVKHEHNCGGDDHQCVSHLFWCDGYKDCRNGDDEN--HCTNPTKAGDRFVGKLVYDDCTQRKPEEITLVIERVETSPFFRGFPRLHVHLEIEGHDDEDDHEASLPANGYYSHADHELVIDPPEDDGLALHGHFDGHDFDRFIGDIIHASSDEPCARFIFHREE
>Armynthas__5
MWLLLIVGIAAAA--GTQETRLKYIIENQELYLEKLENELHELEEEFNELSEDVDDETVHKLKARITNLEEGACEEGQASCGGDVHECVSHLLFCDHHEDCHNGHDEDDEHCEGPAHVGSSFTGIATWSACETLDPHHAIVTITASERKDFFSAVIWVRGILTFEEDEK-LHKVRSYSLRGFYDFGRRQLLLGPERGPIYGVRCHFNLGDDDHADCHIAVPSTLEECAHFDATRY-
>Armynthas__7
MALVLLLA--AV----HDRVTCVTRSEVNEYRLNDLTDGLELMRERVLAKTGARRLRELHELEGRINNLEESGCDDREVRCKTLSKKCIADMLVCDNHNDCEDGSDEA--QCENPAYTGVSLEGDAYNVHCMTSSPEHIQLDILGEKRLKYFPSVADLKIHLVVDFEDGH---QTDGMYDAVYYYGQRTMVVNAHKGDAFALTCEFRTDTSKYCHANFLGISSEDSCGEAILVAKD
>Armynthas__8
MDVILLLLIAVTIPSNDLSQWELYEIKQQELRLIKILKDLEKAKTRFENLPSSGDQLPEFTLHARITALEASDCKPGQVQCGGSANQCVSDLFVCDGIVDCVNGRDEDPNICVDSVKTGHSFVGYSYWTTCRFRSIHRSMVVITSSERSPEFASRLSLKGFIVHQFGK----DQQVNNVTGFFNFAKRQIVLFPAVKDDLAIECLFNRGDDIHLGCKIAHPGTFINCGTLVMVRL-
>Armynthas__9
MW-YCVTVLFFLF-TNSEISQHYVRLAANFVSIISLENRLEVIREKLKKVPEADRQRSLKSIEAQVNRLEKRICAKNQFECSHHSGECVFELFVCDGHKDCSNGHDEDKDVCIAPVLAGITYTGIVHWDSCETRDDHQTNITILGYRIRKYSSSLVWLKALIEATHYDNGRLVHTSHTAIGHYKFSSRQMVLLGE-GRSNAAVCNFDPGEHRRATCDLVRIASFSHCAKIYLTLDE
>Armynthas__10
MKLMLLLAAAVLAVV--TADDHNTVIDKLVERTNKVTHDIFHFESRLDARLDP-RIRRAGSLRARVEALEEPSCPEHSHQCGGDDPQCISDLFVCDGHKDCRNGEDEN--DCEIPTKPGDKFVGDVSFDHCTRRRPDHMTLVIESVTTASYFTGFPRVHVHLEIEHESDTEEGHASLPSDAIYSFAEHKLIVYPPEDDGLAFEAVFDGYNFDRFVGNIVHTVSRDVCARFIFHRK-
>Armynthas__11
MDLLLIFC-VGV-LA---YGSDNYVLNNQQSRLDTLKEDFTEFRTKFQNKFNEEIEEKVNDYKQRLTNMEPSGCNDRELQCGGKYRKCLSRLLTCDTFDDCGNGFDES--QCETYTPSGSKWDGTVIYNHCSNSKVGYIGMTIQNYKTVYYFRPFPEVAAELQLRSGKEDYTFSKVVSATGWMDLYEHVLYFHPPEGNDLVFTCEFDGVDADKCHGRIMRRTAGTTCAEFYMERTD
>Astrotomma
MKFLIVAA--LVATA-SPRPNVRARLDSQEVRLNRLTSRFQKLSDSVGSITDNTNEGTVNGLNLQLDQVVGDGCGDNQFQCGGDAPQCVALLAVCDGQSDCSNGADED--VCDAPIKSGDVYKGTVVFDHCTKRKPNEISLVINSIKNNPYFGNKAYVEASYILGDTNADETGSAFLMSTGTYCYGCRLLATRPPEDDNLSLTCKFDQGSNDRCSGYIVNLTTDVKCSKLQFVR--
>Auchenopla_2
MTSVLL--A-LVAVVQGAQRLLQIRVDNQEVKLSKGVHSLHSLQHKVSTISSEANARRLKKIAHRISELEGNQCSSEHFACEDGSGRCISRLLVCDKIKDCNNGADEDTHMCQPPQ-SGVRFEAHVTDAGCAKRRISEFQVTIRKVVTNEYIASRPRIEASILATSQAGGRSSQEYFTVKGDWDSSHQTLVLRPPESDPVGLICEFDGVDDDHCDGAYYNVHTREKCGHFTFTKHT
>Auchenopla_5
MKLLVFL--LVLVGVHDHDDDHGEDFDKIDHRLDKLTSRIEDIRDRIHQRVDP-NINKARSFQARVQKLEGSGCDDQHFQCGGTDPECQSYLFVCDGHKDCRNGADEA--FCELPTKKGDYFEGHIIWDTCTQRKPDVLGLEVTNVKEYDYFTPVVKLHVNILLEYENNLFDGHVSLPAVGHYHLGHHTISVIPPEDDRLALFCEFDGFNQDRCDGHIAHEASGEVCAEFVFVRQN
>Auchenopla_6
MRLVLVLTAVAVVVA---SSFLEPRLIGSAIRISRLSKEIRELEHEIKDAAKIDPLGFAKEMHARLDRVEDPVCPAHYLQCGWESFDCVSDLALCDGHNDCYNGWDESKETCHGPIEAGNVFTGMANWRSCLPFLEHPVSMKITGVIKSKVYPARLGVTAHSVADIPHE--NLHVEGDLHGSYTYGSKRLILMPDKRGILTLTCDFNHGDDERADCHLFTEAGRHECADIHLTLTH
>Auchenopla_7
MR-LILLC--LAAVA---PEDDDARLISQRMRLDAMKEDLGELQADLDARLAREVSDVIDRLQEAVTNAQPTGCDDRQFQCGGDHPQCISRLLVCDSEPDCHNKADENE-QCRVYTPAGSIWEGKVTMDTCTKRRPKEVRLTITSYRSFDYLRSFPEVTATLDYDPYSFDFDPSNSVTLKGAVSFGNNVVYFNAPENDGLALRCVFDGDDDFNCDGSILYESNQDACAEFALERKD
>Auchenopla_9
MALAILLA-VAVQVS------QVSRADVNDVRLNDLYERLQSISEVLSNRDTITREKQLIELTGRVNDLKDDGCPKRTYRCGGRSKRCIHDMLVCDNSPDCEDGSDED--DCQNPAKAGTTLIGNTYNVKCLLNTPETIRVDVIGEKRWTDFPSVAVTTILFTQTMYDG---SVKKATYKGLYSYGQKTLVVYPNEGDSLAMACTFRTSKSPFCFAKFGSIATKMVCAEAILNVEE
>Aulodrilus
MV-VLLIAIVTVSFS---DDLPKARLIASGMRLINFSSRLKRAKRLLIAEIQRPSTPSYQLFLPALNETH-YKCEEHEMRCGGLSLQCVSTMFVCDRIIDCDNGGDETFELCDIPVSEGDLFVGWFHWTSCHSRPDHRTQIRILRADRYNAFRARVYLRVSVTHLLPTTAAARRLTHAVDAIYNPTRRMISLD-VDRHGVVIDCRFNGHDRLECSAHL--LASALTCSSAVLNRQD
>Aulodrilus_2
MKVVLLLA----AVA--ATEDHTGDFDKIDDRLDRLTARLVKLEERIESRVDP-RVVRAKSLNAKVTQLEGTGCGTHDFQCGGSDPQCVGLLLVCDGIKDCRNGADEA--TCQVPLKTGDVFEGHRVFDRCTRRQPEVFNFEITAIQTRTAFNAYARVRANLVMEYDDGVVDGHSSLPLTGLYSFGTHKVVFTPPEDDRLGLSCEFDGANFDRCVGRTKRDS-GETCAKFIFTKKH
>Aulodrilus_3
MWGVILLLTLAGVLALAADRVTEYRIRSQQLHLDEIEHEIQKLEEAFDKLSAETNDAETSRVRARVKRLLGNSCTKKEVSCGGDYPECVHNLLVCDGIKDCHNGLDEDEKVCADIVRAGSTFKGVTHWTSCTELNDHVTLITITDSEKSPFFGPRAFVRATITNEVGHGAQLDVSTYNAKGYFSFAKRRLSLVPEDNNTFGIVCNFQFGDFDHAECRFVQKGTDDQCAKLRVVRS-
>Aulodrilus_4
MWFVLLAALATLVVASLIGKVTEPRLGASGIRIERLEREVAALKGKIEEAGKVDPSGFIAEVNARLDTVGKPICEGHDIQCGRDSVECVSTLLLCDGKDDCHNGWDEDEHTCAGPVKAGHVFTGTASWSSCRNRKDHPVTITLTDVLKPKFFGARLSVRGKIGIDFAEDD-EEARTYDVKGYYVLGKKKLVLVPVDDTDLGAVCKFRFGDDERADCTLAHADTLTKCADVHVNLQQ
>Axiothella
MRLFLLAC--LLALA---ED-ACHSDSDESDQLDKLTHQFGVIEDMLDNYPD-EISAMFAGLIDDITELDGDKC-NNGFQCGGVTPQCLTRTMVCDGHSDCENGADEDGHHCYVATSVGSNWHGKVVYDHCTKRKPGTLDLSISSVHTVNWFTSSPSVTARVTIKQKLRDRDVYATFELEGHWKSAERTLYLVPPEADGLAFSCTFHGHADDTCVGHMVREVNGEHCAQFIFHRT-
>Axiothella_2
MRLWLL-A-FLVALA------NEEETLKHSNDLDHVTHQLEALDDLINSMPD-KVGLTVEDLEHDLDLMEHDECTPKKFSCRVYNHHCISAVLVCDGEQDCENGADEEHRHCDVATPAGSHWRGNVVYDHCTNRKPQVLEFDIDSVDIIPYFPGRPQVVGKLHLNQKFKDYDSSVNLELHGYWHPGERAVVFTAPESDGLGLTCTFYGDDADSCIGHVIRELTFEPCASFHFHRVH
>Balanoglos
--------------------------------------------------------DIIAALEISLDGVDNKACHGNEFSCGGNSNECVDNLLVCDGAKDCKNGHDEESATCSNPAPAGSKFSGVPLRDECTQRKPYEISIIVTDTERPSWYSSAVKVRASILTRSKDRFSTSTANLQTSGYYCFATRTLNLSPPESDRLGVLVDFNTGDPNTANGYVVRESSQDRCALFVLHRD-
>Bathydrilu
MYLVLLLTV-CV-MS---DDLVEQRLQEIDDRILYVEDMMHTIRSLIEDQRRP-ATFVTNLLLPPENETY-HRCQPREMRCGGLSLACVSNLFACDGIVDCDNGGDERPEICDFPVSAGDVFVGRFKWKRCLRRNAHNTSIQIVSVDRPSFFRSRLYVRAIMTEFLSS-GR---LTYDVEAVYNPARRLLEFSS--NQPTVTDCRFNGRNRLECSVFL--VNSQMTCAMAVLTRQ-
>Bathydrilu_2
MWLLLLSAFAALAASGRLGMFAEPRLFASGVRLARMERELGHARELMKKAHKVDPRRFINEMNARLHDAEKKVCNEHEIQCGDDSRQCISSLFLCDGHNDCHNGWDEWTCTCPGPMVAGNVFSGRAHWKGCDIRQPHPVHVAIVSVRSMADFGARLVVDAKITFDYEED--HQHFEYMARGVYRFGDKHIELIPTDH-DLSLDCFWNHGDDSRGECHLVHEGTHNKCAYVFLSLEH
>Bathydrilu_3
MMVTVLLAAVVVA-A-GADEDHTEEFDQLDDRIDHLTARLVNLEDRIHKRIDP-RVTRARSLEHRVSKVEGRHCGEHYFQCGGTDPECISDLFVCDGHKDCHNGHDED--HCELPFKEGDVFEGHMLYDTCTKRKPETMSFEIQHIDTPSYFTAYSRIHGSMHMDYEHGGVKGNVALPFTAMFEQGSHKLYIEPPEADQLALACFFDGWNNNQCEGRIKHALTREICARLIFVRKH
>Bathydrilu_4
MW-VILLLAVSAVVARASKRLFAFRIRSQNLHADALDHDIGELEHEFDGLSKPITRTTTNRLKARMRKAEGSRCDDNEVSCGGTEPQCISHLFVCDGHKDCINGHDEDADVCMDVIKVGSTFQGSIHWTACETRPDHNVLITITESHRTSDFGPRAILHGTVTSLAHEG--AQMSSYTAHGYFLFAQRKLVLIPDSEHPYSILCFFHFGDHDHADCQKQELLSKKRCARMRVTRA-
>Boccardia_
MR-VLLL--VAASCA---GDLLRSRADNNDVEINRLNIAASNLEKRLDAVR---GGPDVAELKARVDAITGSDCGRDRFEC-ADRSHCVNPLQVCDGESDCSDGSDESDDTCRVLMSEGSSWGAAISHNECFRQAANHVRVVIARAERSDVLPSKVALEVTTFLYANN-GD--LSLGRAEGFYNYGTRTASFRAVDGDILDLKCHFNGVDDESCHGLLYRGLSEEPCAELVFVRE-
>Boccardia__2
MRLLVVLLVAAVGLG---RRQGQVRLDSQEVRINHLTAKIQGIEDEFDSRIDRDGHDILAALEIRLDGVDHKACHGNEFSCGGNSNECVDNLLVCDGAKDCKNGHDEESATCSNPAPAGSKFSGVPLRDECTQRKPYEISIIVTDTERPSWYSSTVKVRASILTRSKDRFSTSTANLQTSGYYCFATRTLNLSPPESDRLGVLVDFNTGDPNTANGYVVRESSQDRCALFVLHRD-
>Bothrioneu
MRLVLLLA--VVAVAPAAAPDHRSDFEKIDTRLDSLTTRIGKLIENIDGRVDP-RIKRAGSLKVRVQRLEGFHCGKREYQCGGDDPECVSNLFICDGHKDCRNGHDEE--LCDLPTKAGDHFEGVVLWDKCTKRQPEKMGFEIKSVKVFPDFPGIPRLQGNVLIDYESDGRHGNVALPSSGYYKFSRHRLVLLAPETDGLGLACQFDGYNTDKCDGEILHEVTGEVCAKIAFQRVT
>Branchiobd
MKLLVFLFAVAVFAS----YDHEDKIHEIETKLTGLIGRGFALNSKLDARTDP-RFQKSKSIIQRIKKIETHDCEKKNINCNRFDPQCVNILFVCDGKTDCRNGRDEQ--FCDLPFKEGDKFRGEVVFDHCTKRSPQFIDLNIRFIKTE--IPGVTKVRGSLDIEYDDHGHKGHATLFAKGGYRYSSKTLHLNPPEKDQLGLYCRFDWGDSDKCVGVVKHEASQEVCAKFIFYKKH
>Branchiobd_2
MKILFFLVAVAVYAS----DDHDDEIAGLENRMMGLAARGYALNTKLNARTDP-RYKKSKSLIQRIKKLETDNCEEKNLNCDRFDPQCINILFFCDGKKDCRNGKDEQ--YCELPFAEGDKFRGEVVFDHCTKRSPQFIDLNIRFIKTE--IPGYTQVRGSFDIEYDDHGHEGRATLFASGGYRYSSKTLHFNPPEKDQLGFYCTFNWGNLDKCVGIIKHEVNEEVCAKFIFKKKH
>Branchiobd_3
MFILFAVALVVCVTGSKFIEAIEPRLMGTAIKIQKATEKLEKLKEKLEDAHKYDLYDRYHDLLSRVDNIEGNGCPGWNFQCGGHSRQCISHLLVCDGHDDCDNGADEESDICIAPVKSGRIFDGHVQWKHCLVKEDHPVRFVITNVYTEKFFTPRARVFAKISYDEEAE----KNYKEAKGYYNFGTRTLVLFPQYEKHRMAVCTFNMGDNDHADCVFQMKASEQPCATTVLTASK
>Branchiobd_4
-MLILL-SFANV-EAKLKEKLFDYRTRSQNLHIDHLDKELGDLEHKFEKYEKKPSLSDAAHLKARVSNLEESMCLPRHVRCGKSRSKCANELTFCDGIKDCANGFDESDEICANIAKVGRAYSGMVTWNSCGNYHPHNVVISIISVDNIEFFSAYTKVRAVIAYDHDDSDESDIHSIDAHGYYSAGKRMLALEADDNSHVGIKCIFNLGDDNQADCKIIEKASLHVCGTFRVAEI-
>Cambarinco
MLVLFAVALVLCATASKFLETLEPRLLGTAMRIQKSSEKLEKLKEKLVAAEKYDIYDRYHDILSRVDIIEGNGCPGWNFQCGGHSRQCLSHLLVCDGHEDCDNGADELDDLCFGPVKAGRIFDGHAQWVGCLVREDHPVTFVITSIFTEKFFTPRARVIAKISYDEGAE----KNYKEAKGYYNFGTRTLVLFPQYEKNRMAVCTFNMGDNDHASCVFQMKATEEVCATTVLSARK
>Cambarinco_2
MKLLLLLVAVAVFAA---NDDHDQEIDAIEKKLMQLVARGYALNTKLDARNDP-RYKKSKSIIQRIKKIQHDNCAEPNINCDRFDPQCVNYLFVCDGKKDCRNGKDEQ--YCDLPIKEGDKFRGEVIFDKCTQRRPKFIDLTIRKIKTE--IQGYTQVKASLDIDYEDDGRQGHSTLYAKGGYRFSSKTLHLNPPENDQLGLYCTFDWGNLDKCVGLLKREASAEVCGKFIFKRIH
>Cambarinic
MLILFAVALVACAIGSKFLETVEPRLLGTAMRIQKSAEKLEKLKEKLDAAEKYDLYDRYHDLLSRVDAVEGNGCPGWNFQCGGHSRQCISHLLVCDGHEDCDNGADEEDDVCSAPVKAGRIFDGHAQWVGCLVREDHPVTFVITNIYTEKYFTPRAKVNAKISYDAAAE----KKYQEARGYYNFGTRTLVLFPKYEKNRYAVCTFNMGDNDHANCEFKMKPTDKVCATTVLSARK
>Cambarinic_2
MKLLLLLVAVTVFAA---SDDHDQEIGAIEKKLMHLVARGYALNTKLDDRNDP-RYKKSKSMIQRINKIQPSNCAHPNLNCDRFDPQCVNILFVCDGKKDCRNGRDEQ--YCELPFKEGDKFRGEVIFDKCTSRQPKTMDLNIRKITTE--LQGYTRVKASFDVDYEDDGREGQATLYTKGMYWFSSKTLHLNPPEADQLGFYCTFDWGNLDKCVGLVKREASAEVCAKFIFKRTH
>Cambarinic_3
-MLLLIASLAGTNEGKLKEKLFDYRTRSQNIHLDHLDKELSKLENAFEKYEKKPTLDDARQLKARVSNLEESLCRPRHVRCGKSRAKCANELTFCDGHKDCDNGFDESEEICANIAKVGRAYAGMVTWHSCGNYQPHNVVISIVSTDNIEHFAAYTKVRAVIAYNHDDTGKKNIHSIDAHGYYSAGKRMLALEADDNSHVAVKCLFNLGDDDHADCKIVEKASLHVCATFRAEEI-
>Capilloven_2
MKLVVLI-AVLVILAKDDQHPHEDDFSSLEKRLNQLTAKVSNLEDEIDDRLSD-RLQKARMLEAHVIGLEGTGCEKKHLQCGGDDPQCIGDILVCDGIKDCRNGADEE--HCELPTQAGDIFVGLVVYDHCSQRKPEHMTIHINTVQTATFFTAFAKISANVELEHDDGHMSGAVSLPTTGYFDFGADRLVLLPPESDRLGLVCQFDGADPDRCVGHIVHEASLEECAEFIFVRKH
>Capilloven_3
MKFVLLLGV-GLSAGATKDKLTEYRLLNQNLHLDKLDEDFEHLEEEYNKIDEPVSNETLRHLLFRIRRLE-DDCPKRHVSCGGDHPICLHEIKVCDGIEDCKNGRDEHEKVCDSIVSPGSTFIGLVHWTACKVRPDHEVIISITDSKHEDFFKPRAWLRATISRDDSHHDDSVFTSYNAKGYFSFGARLLVLAPVNDAPIAISCRFNYGNNDHGNCKVRMAASLQVCASFKVDRRE
>Cephalodis
MK-LFILAVCIVAVASIVNAIANARLDGQDLRISRAEEGVDEAAKTIEKRFAARFLAKNRGIGQRLDRLEGTGCSDKQFPCG--LGRCVSSLVMCDGHFDCASKADESDETCDLPFTDGTAFEGTFYNFGCDSSVSEKLRFVVVKITREPFLKSYVKIHFYTIINYRDKGDLLQKSHTDEGHYNLATRTLVILPDEGRQGASSCQFDSSDDDSCHGELYFTGTKSTCAELHMFKKK
>Chaetogast
MWALAILAVASLANGDRLTSYLEPRLAASAMRIGRIERELGELKNRIAEASKIDPEGFVNDLNARMDHIEDDHCSTKEIRCGRDSVECVNTLLLCDGVNDCHNGWDESEKTCAGPVKAGNVFSGTANWGTCRNRKDHPVKITIIGVYKSAYFGPRLGVAARVSADFVEDHDEEPHEFDVRGGYVYGKKRLALFPTKETHLSLFCDFDHGNDKDADCVLSNDPTQDPCAKLRVSLEH
>Chaetogast_2
MTL--LTAALAVAVV-NADDDYSAEFEKLDSRLDGITSRIHNLVAKIDSRVDP-TIRKAHSLEERVIKLEGNQCGKREFQCGSKDPQCVPALFVCDGVKDCRNGHDED--NCDLPTNVGAQFDGHTITHSCNNHRPDTLGFEITKVRRDPYFQTVAFVRANVHLSYTDATKSFALHLPTTGYYNFGVRKLVLLPTNEERLIIVCDFDGYNFDRCQGSVKRESTLEVCSTVLFVRKQ
>Chaetozone
MKFLIVAA--LVATA-SPRPNVRARLDSQEVRLNRLTSRFQKLSDSVGSITDNTNEGTVNGLNLQLDQVVGDGCGDNQFQCGGDAPQCVALLSVCDGQNDCSNGADED--VCDAPIKSGDVYKGTVVFDHCTKRKPNEISLVVNSIKNNPYFGNKAYVEASYILGDTNADETGSAFLMSTGTYCYGCRLLATRPPEDDNLSLTCKFDQGSNDRCSGYIVNLTTNVKCAKFHFVRQ-
>Chaetozone_2
MRLVLLL--IGVAWALPGLGMASARVDSHQIRLNTLEDQIEKLGARASDAAGSNVGQAARNLAARLNKLEGDGCGPRHFQCGGDRKQCLSDVLVCDGSADCGNGADESDDVCKVRVPAGSSWEGDVFWSSCMTFTDQTLRLIITGNRRVNYFQPRVWINAVATFENEEDGKTVTRTFNTQGNYNFGKRRAVLFPPASLQVGIVCDFV--TDDAADCSLTQLVSLDVCAKVRINKK-
>Chaetozone_3
MR-LIILA--LVTFAGHAKPNVRARLDSQEVRINRLTSRYEALLSQANGRRNSGSSMALGGLTGQLNEKYGDHCPEFNFQCG--DGTCISNLLVCNGLQDCRTNADEA--KCSNPLEAGSQWKGTVVYDDCTNRKPDVMTLGISTAKT----GVRVDMDITMMIEKEISSKSGSAFLLTNGYYDFAERRLVVKPPEDDDLGVICNFDRGCDDMCTGYVVRIATLEKCAKFMFNRV-
>Chaetozone_4
MHLVFLVA-TALTSA---EW-LTTKLDNFGARLDQLTARQSQLTDTLDRKLADQETSQARGFLWTLEQLD-PRCGKNQFAC-AELSQCVDNLQVCDGKEDCANGVDER--DCDVFTSLGSIFRGRVTFYECSVRKPTFVDLETTGVRIKSWFPQTPELSFTQSA----STG-NSMKIPGAGYFDHAKLRFVSVPRQDSFLKFYCQFDGGNPDSCKGYVVRKVDGHVCGRALFRRL-
>Chloeia_pi
MTSVLL--A-LVAVVQGAQRLLQIRVDNQEVKLSKGVHSLHSLQHKVSTISSEANARRLKKIAHRISELEGNQCSSEHFACEDGSGRCISRLLVCDKIKDCNNGADEDTHMCQPPQ-SGVRFEAHVTDAGCAKRRISEFQVTIRKVVTNEYIASRPRIEASILATSQAGGRSSQEYFTVKGDWDSSHQTLVLRPPESDPVGLICEFDGVDDDHCDGAYYNVHTREKCGHFTFTKHT
>Chloeia_pi_2
MYLILLLA--GLAAAAAATRLLAVRVDSHEVRLSEASNQLHKLEANVKTVGGHSVDTTIKKLEARLHHLEGTGCSPHHFQCGGSNRRCISDLLVCDQHKDCANGADEDKHRCDSPSGTGTVWETHLHDEGCTHRRVTKIRIVITKETTIDFFPGFTQIQASAIITHDEEGKHNTEIFNVKGVFRPASREIEFFPPEDDLIGMKCTFDGVDNSHCAGSF--THGHGTCGHFTFTNVA
>Cirratulus
MRVLVFVA--LLALA-GDRPNIRVRLDSQEVRLNKLTARFQKIADKIDSSTSGDSATVIGALCGTLNRKLGDGCGEGQFQC-GEGGGCIPNLEVCDGDQQCGNGADEA--TCDNPAPAGSAFKGTLIYDYCTQRRPDSISIFINSASAKN---VRVDLGVSLSVEKTTEDGSIAAYLTAPGYYDFAEQRLVVKPPESDGLGIVCKFDRGTQRECTGYVVRIATLEKCAKFIVIRQ-
>Cirratulus_3
MRLLVFVA--LVAAA-----AVRVRLDSQEVRLNKLTARFQRLSDSVDSSAGGASVGKVEALNYRLDDAVGDGCAKGQFQCGGSVRQCVSLISVCDGTSNCVNGADEE--VCDSPLAAGSSWVGTTVYDYCTRRKPETITLVINSFETKPYFTNKAYVGASFMLSTADDDESESVFFISEGTYCYGCRLLSTNPPESDDLGLTCKFDQGDDSKCTGYIVRQATQEKCAKFAFVKQ-
>Cirrodrilu
MKLLLVLVAVAVFAT--EDNSHDSEISAIEAKLMNVVARGFALNSKLDARNDP-RHQRAKSLIQRIAKIEKDNCQHPNMNCDRFDPQCVNRFFVCDGKKDCRNGRDEQ--YCDLPFHEGDSYKGEVVFDHCTKRTPKFIDLKIRKIKTE--IQGYTKVKASLEIKYDHHDHEGTATLFAKGLYHFYSKTLHLNPPESDQLGFYCTFMWGKPEKCVGVIKREASQEVCAKFIFHKHE
>Cirrodrilu_2
MLFFFAITLLAFASAGKLLETIEPRLLATAMKIQKASEKLDKLKEKLEQAHKYDLYDKYHDVLARVDNVEGNGCPGWNFQCGGHSRQCISHLLVCDGHKDCDNDEDETDDLCTKRVASGRVFDGHVQWKACKVREDHPITIVITNVWTENYFTPRARVLAKLSTDEGAE----KTFKELKGYYNFGTKTLVLFPQYEKNRMAVCTFNMGDNDHASCVFQMKASETPCATTVLKART
>Cirrodrilu_3
-MLVILASIAGA-EGHLKEKLFDYRTSSQNIHLDHLEDELRKVEKKFEKYEKKASQSDVTHLWSRVSNLEESLCRPRHVRCGKSRSKCANELTFCDGHRDCDNGYDESDQVCSNVAKVGRAYSGMVTWVSCRNYQPHNVVISIVSTDHTEHFAAFTKVHAVLAFDHDDSGEQSIHSIDSHGYYSAGKRMLALEADDPSRLGVKCIFNLGDDDQANCKIVEKASLHVCATFRVDEI-
>Clymenella
MALALAFV--ALVSA-----AGAGRAAANNIRILDLQHKLEALQERVEARKKLEKIKELKHLRDRVDDFRGSGCPDNKFSCGRHTDECINRLLVCDKHDDCSNGADEGEENCFDIAHAGQVLEGDLHGEHCAPQNPTHIKVSITGEIRRHWFPSVEDITAHVTITYDDGS---VVSRDLHGKYYFGDHKLVVYHGEGTAVDLECHFTHGNDNHCYAEFVREDDGSVCGKAILHALD
>Clymenella_2
MK-LFILAVCIVAVASIVNAIANARLDGQDLRISRAEEGVDEAAKTIEKRFAARFLAKNRGIGQRLDRLEGTGCSDKQFPCG--LGRCVSSLVMCDGHFDCASKADESDETCDLPFTDGTAFEGTFYNFGCDSSVSEKLRFVVVKITREPFLKSYVKIHFYTIINYRDKGDLLQKSHTDEGHYNLATRTLVILPDEGRQVASSCQFDSSDDDSCHGELYFTGTKSTCAELHMFKKK
>Cossura_lo
MALFLVLMFVEISSS---TSSMADILDKQELALVKLSARIFQLSQQLKKRTQNDSDNLTNWLTTHSGHRYGSICEADYFPCDTMSVQCVHKMMVCDGYKDCKNGADE-GQICVLPFTRGDVFMGTNHQYTCPGETNRENWLHIVDMGYSPSFPTTLYVVVNETFEYYDNHEEGKHSVTYLATYSYMTKELTMHPS-G-RMTFVPTTTATHMGYWGTEVEIRNNDTPCGHFYMNKVK
>Cossura_lo_2
MKYVLVCC--LIAIA---GSPDSATDLAQSHRLDELLHEFLMLKHKYDVGTERGVIEDMDDLKHTIETLEGHGCEKKEFQCGGDQPHCISNLLVCDGDNDCENGADEA--HCAVTANAGSTWTGYVVYDHCTQRRPDTIQMKINSVSTVPYFTARPKVTGSIMIQKHTKDYDSWTSLPVTGYWAASEGSVVLFPPENDRLGLVCTFHGHDHDTCTGLIVRESIWNPCAEFTFHRD-
>Cossura_lo_4
MRLLLLLALVALALAWGSYGLAAARVDSHQIRLNTLEAQIEKLEAEVDEAAASDAGQAAENLAARVSRIEGDGCAKKQFNCGGETQQCISDLLVCDGTADCRHPGDESDDRCSVFVPAGSTFEGDVHWDRCLIRKDQTVRIIITGNRRVSYFPSRVWVNALLTFEHEENGEPVSSTYSSAGFWNFGNRRLVLQP--SFRIGVQCDFN--TDRQADCELKQEASQMSCASMRVVRK-
>Cossura_lo_5
MRILILLGLVAYAAADGLSAMIRARADANELRMQGLQARLDTIDKKVGGLDN---GVDTADLASRVDELTGTGCSDKEYQCGGNSPQCVNNLLVCDGSKDCRNGHDEM--NCDLDDLEGSSWGGRIHWDACGTL-DNRITFVITGTDRPDYFQSRVWLKITFIMEEEVDGEILHLSTNTDGFWNYGARRLVVYPGGPKRIGFTCDMN-ADGKACTGEVMREGTLTHCGNLMLFRQ-
>Cossura_lo_6
MALACLLA--AVTLA---GWYASGRAAVNDLRIRDLESQIHALEERFAARKKTGKVEELKTLEDRVHKIEGTGCPKREFACGGDHKECISDLLVCDGSNDCANGADESEEQCFDLAHAGVVLEGEIADEHCASNHPVHMKMAITSEKRLHWFPSVEDITVIVDMTYADGH---HNQGTYNGKFFFGQRAIVVYHGEGRAVDVVCRFIEGSHDYCHAEFIREDTLEVCGTAELHAH-
>Crucigera__2
ML-LILLALLGIAAAWSRRSYANARMDAQEARIAHLMQELESLEHSVEDHED--YDHQVHDLETRLDLIEGTDCHEHQFSCGRKSGQCIADLLVCDHVPDCENEYDEDEHVCANEVPVGRSWHGTAHWKGCLIRRNNHVSLLITSNDLIGDFSERMFVDAVVIETWTEEHHLVTETHATHGFYNYANRHLELEAPKDKRIAMSCVD--AGDGLADCHFVRESDNHICGHALLSRS-
>Delaya_ler
MKLWLLLAAAVV--------DHDAQIRELVERTNRVTHDIIALEHKIEARVDP-RIKRAGSTEARVEALEEPSCPTHFHQCGGDDPQCISNLFVCDGHQDCRNGEDEK--HCDLPTKAGDTFVGDVVFDHCTKRRPEHITLYVDSVSTASFFTGFPKVHVYLKMHYESDSDEGEAALPSNAMYSFAEHKLIVPPPEPDGLGFYANFDGHNFDRFVGDIVHVVSKEVCAQFIFHRK-
>Delaya_ler_2
MRVFLVIIAVVVVVG-------DDEVAKLIERTDQLTHDFECFQRKINKRIDP-RLKRAGSLEARVETLEGHPCGSGRYQCGGDDPQCISDLLVCDGHADCRNEEDEK--HCELHLKPGDKFVGERVFDHCRRLEPEHITLTINSVSTATFFTGYPKLQITVNIHVDKDDVETEAGAPTIAYYSFAKNQLVIVGSNTDSLALIGQFDGHNFDRFVGEAILES-DTVCSRFIYHRQ-
>Delaya_ler_4
MGLTLLLA--LVAAA---DDSVKGHLESVSARITHMSAQVSDIDHMVDDTVGAGKIPDLHELAERVEHLQGH-CDEGYFLCGDEDSTCVSSLAVCDGDNDCPNGHDEHEPTCEMPLSADSHWEAKVLVDDCSTRQPHLMEMDIVSVTKSTFFTARAKVVADVITHSNIHDSHLEARLRVHGLYSYADRTLTLEPPEDDRLAITCTFHRGHVDHCHGHMVHEGSGEECAAFEFHKK-
>Dichogaste
MY-AMLLVMAMVVFSDLWHS-DEMEIEMQRLRLVQLTQELEQMKDRFYSLRDTADPLYEFSLQARISVKEGNECKDRQVQCGGRTGQCVNDLFVCDGIVDCVNGRDEDPNICGDNIRVGDTFVGLSFWRTCLLRNSHRTMVLITGSSRDRFFASRVWVSGVLLHQIDE---HREESYNVTGYFNFARRQIVLVPVRKDDLAIDCEFNRGDDIHLGCKIVHSGTFNQCGSLVMVRL-
>Dichogaste_2
MVIPLVV--LCLTLT------VADELDEVGSRIDRLSLRIDKLQKQEKNRFAKENLEDFLYLQDRVSDLEEPRCPTGEFQCGINGVQCVSKLFVCDGIKDCRKGEDEE--RCDLPFKVKDEFHGMEVFDDCVLRKPGEMTVIIKDIQPPPFYPGHPKILATIIVNFEDEVISGSVALPSEAYYFFAERRLEISPPLPNVRRLDCHFDHVRDDIFTGDVMTMGHLSACARFRFHKK-
>Dichogaste_3
MWIALVLFLSEVC-TEKSIRMASRKLEVNADTIISLESRLEILREKLKKVPDVDLSGEIRQLETKVARLEETSCAENQFECSYHSGECVYELFVCDGHKDCTNGHDEDEDVCIKPALAGHSYVGTTHWTNCETREDHQMKITILGYRIRKYSSSLVWLKALIESEHGKNGKIAHNSHTAIGHYKFSNRQMVLLGE-GSSYAAYCDFYKGEHRRIKCSLVMISSLEECATMHLTLDE
>Dichogaste_4
MKLRLLLAAAVVVLA--DEFKREELIENLLERTGEVTHEIYEFEAKLDARLDP-RIRRAGSLRHRVEELEDPPCPEHEHDCGGDDHQCISHLFFCDKHKDCRNGEDEK--HCELPTKAGDRFVGDVVYDHCTTRKPDHITLVVESVSTAAFFPGFPTLHVHLEIHTENDEDEAEASLPADGHYSFADHELFIEPPEDDGLSLYGEFDGHNFDRFVGDIIHTGSEEPCARFIFHRDH
>Dichogaste_5
MKLRLLLAAAVVVLA--DEFKREELIENLLERTGEVTHEIYEFEAKLDARLDP-RIRRAGSLRHRVEELEDPPCPKHEHDCGGEDHQCISHLFFCDKHKDCRNGEDEK--HCELPTKAGDRFVGDVVYDRCTTRRPDQITLVVESVSTAAFFPGFPTLHVHLEINTEDDEDESQASLPADGHYSFADHELFIEPPEDDGLSLYGEFDGHNFDRFVGDIIHTASEEPCARFIFHRDR
>Dichogaste_7
MWLLLLVALASAA--DPKARRTAYHVKSQNLHLDDILEQLHELEEEFEDRELEVDEKEVRMLKARISNLEHAHCEEHEAECGGDVPECISELLFCDGVDDCNHGEDEDDDRCPEVVHIGSSFSGIATWGACENFPPHNAVVTITAAEQSEYYPSYVRVKGILSFEEDDH-THKIKTYQLRGIYSFARHALMMGPEKGGHYGVKCDFNLGDNDHADCHIVLADSRDECAHFRADRY-
>Diplocardi
MKLMLLLVAAVLAVV--TADDHNTVIDKLVERTNKVTHDIFHFESRLDARLDP-RIRRAGSLRARVEALEEPSCPEHSHQCGGDDPQCISDLFVCDGHKDCRNGEDEN--DCEIPTKPGDKFVGDVSFDHCTRRRPDHMTLVIESVTTASYFTGFPKVHVHLEIEHESDTEEGHASLPSDAIYSFAEHKLIVYPPEDDGLAFEAVFDGYNFDRFVGNIVHTVSRDVCARFIFHRK-
>Diplocardi_2
MWLLLIVGIAAAA--GTQETRLKYIIENQELYLEKLENELHELEEEFNELSEDVDDETVHKLKARITNLEEGACEEGQASCGGDVHECVSHLLFCDHHEDCHNGHDEDDEHCEGPAHVGSSFTGIATWSACETLDPHHAIVTITASERKDFFSAVIWVRGILTFEEDEK-LHKVRSYSLRGFYDFGRRQLLLGPERGPIYGVRCHFNLGDDDHADCHIAVPSTLEECAHFDATRY-
>Diplocardi_3
MDVILLLLIAVTIPSNYLSQWELYEIKQQELRLIKILKDLEKAKTRFENLPSSGDQLPEFTLHARITALEASDCKPGQVQCGGSANQCVSDLFVCDGIVDCVNGRDEDPNICVDSVKTGHSFVGYSYWTTCRFRSIHRSMVVITSGKRSPEFASRLSLKGFIVHQFGK----DQQVNNVTGYFNFAKRQIVLFPAVKDDLAIECLFNRGDDIHLGCKIVHPGTFINCGTIVMVRM-
>Diplocardi_4
MW-YCVTVLFFLF-TNSEISQHYVRLATNFVSIISLENRLEVIREKLKKVPEADRQRSLKSIEAQVNRLEKRVCAKNQFECSHHSGECVFELFVCDGHKDCSNGHDEDKDVCIAPVLAGIIYTGIVHWDSCETRDDHQTNITILGYRIRKYSSSLVWLKALIEATHYENGRLVHSSHTAIGHYKFSSRQMVLLGE-GRSNAAVCDFDPGEHRRATCDLVRIASFSHCAKIYLTLDE
>Dodecaceri
MRLLLIAA--IL-----PRYGLQSRLDSQEVRMNKMAARLESLRTQVGDTLHQADGGRVGALNFALDETLGDDCAENEFQCGGSVPQCVSLLSVCDKHNDCKNDADETEDLCENPLTPGSSWFGTRVYDECTSRKPSSIQFVINSVEQKASFASKEYVGASFILNSDTETTEFSSYLETSGTYCFGCRLLNTDPPEEDNLGFKCYFDRGDSGKCTGYIVNQATGDKCAKFMFSKQ-
>Dodecaceri_2
MRLVLLLLTVGAALALAGMGLASARVDSHQIRLNTLEDQIEKLAGRADDAAHSNVGQAARNLEARIHKLEGTGCHDKEFQCGGDRRHCVSNLLVCDGDDDCGNGADESDSTCKVKCPAGSSWEGDVFWSSCKIFKDQKLRVIITGNRRVNYFQSRVWVSGVMTFEYPEGGKTVTKTVNSQGHYNFGNKRLVLLPPSGLMAGLVCDFV--SDDSADCTLTQVSNLETCARVRLNKK-
>Dodecaceri_3
MMVLLML--VGLA-A---RGLGDMRVASLADRIDALEKRMDTAKERVTGYVH-----EGEIVRARVDSLEAHHCKSHHFQCGFPEDRCMLDTKVCDHVKDCANGHDEDDDICTNRLPIGSVFDGDMPSGACGA-DIDHIRFTVIWEQRLSYFPSQIQLKAAVTVTHHD-GT--VESNIKKGYYSFSDHAVFLEAEDGGRISIDCIFDGVQDDRCVAE-MRDGSGHICATFGLVRLD
>Dorydrilus_4
MWLLIISALTALTWAARFGETGDPRLAATALRIFALEKKVDVIKQKLHDADKFDPAHFVSELDSLVTRAEGNGCADRQFQCGGSDRECISDLFVCDGHNDCENDHDEDDDVCTDAVKAGNVFTGTVTWHSCLPIEDRVTRIAIIGTKRVKFFTSRVRVTAQISVDHVADHHVETNTFTAAGFFNFGTRRLVLFPGAGKNVGVVCEFNRGDNERADCTLGYKASKNTCAHALLHLQD
>Dorydrilus_5
MLLLLLLGVAYMVAGAAREKVFEYRVRSQQLHIEDLEKQIGELEEEYEKLSDIPDKDTIDELKARVSNLEPTDCHKHTHQCHGDPGHCVSDLLVCDGHDDCPNGGDEDDFTCTEVIHPGRSYSGRATWESCKPFGPHNVIVTIVGSKPTEFFGAFTMVRAVVTLEVDDD-HH-AKSFSAKGYFSFGNRLLALVPEEG-QFAVSCKFNHGDKDTADCKVVERVSLHVCARFRATTK-
>Drawida_sp
MKLWLSLAAAVIVLA--EHDDHDDPVAKLIERTNKVTYALLAFEKKLDDRLDP-RIERAGSLRHRVEELEEDTCDDDEHQCGGDDPQCVSNLFVCDGHKDCRNGEDEK--HCDLPTKAGDKFVGDVVYDHCTRRQPEHITLSIESVRTAEFFKGFPWIHVHIEMEHESDDEEGEASLPAEALYSFAQHKLVVYPPESDGLGLLCEFDGYNFDRFVGEIVHEASLERCAKFIFHRKE
>Drawida_sp_3
MWLLLLAGLAAASAPSFKERRLQYIVTNQNLHVDKLFDDIKSLEKKFSKLGGDVDLKKVRHIKARVSNLEGDGCEEHEAQCGGDVPECISDLFFCDGHKDCKNGGDEDPDTCEAIAHVGSSYTGLASWSSCEQHQPHHAVVVITSSHREDDFQPRILVKGVLTLEVDEE-SHIVKTTQLSGYYNFGQRELVLDPGEKGNYGVRCEFNLGDDDHADCEIVIPSSLHVCAHFNAERH-
>Drilocrius
MGFTPILFLIVPAIAGQISSEELSKLVLNNILISQLDERIDFLKEKLKQAAQIDPSGTIREIEAKVAHLEESSCAENQFECGSLSGECIYELFVCDGRKDCSNGLDEDEAVCIAPALAGHAYTGHSHWTSCETREDHQTNITILGYRIRKYSSSIIWLKALIESSYKPSGRQIHVSHSAIGHYKFSNRQMVLLGE-GSSSGAYCYFNKGDNKRATCDLVKISTRDHCATIHLTLDE
>Drilocrius_3
MWVLLLIGLAAAA--PYKERRTQYLLTSQRLHVEQLERDLHALEDAFGKLSPDVDPKKVRQIKARVSNLEGPHCPEHQGQCGGDVPQCINDLLFCDGHEDCRNGRDENPEVCLAPTHVGSSYTGVATWTSCEESEPHNAVVTITASERKSFFPARVWVRAVLAFEDDEH-SHHVRTFPLRGYYNFGRRALVLGPELGPLYGVRCYFNLGDDDHADCKIVAPASLSICAHFSANRY-
>Drilocrius_4
MWLLILSALSGLILARVFGD-VDPRLAANSLKIISLEKKLTSLKGKLHDAEKVDPDGFLNEIDARVSELEGTHCAKREFQCGGNEQECVSDILVCDGHNDCHNGHDEDSTVCTAPVKAGNVFSGTSHWKDCLVRHDHVTRITITQSSRRKFYQARIWVRALVESDLTSHGKTTTSSFQAKGYYNFAHRRLVLVPLGDSHLSVVCNFDHGDSERASCHRVLEATLYPCADLFVTLSQ
>Drilocrius_5
MKLRLLLAAAVVVLA-----AHDD-VDKLVEGINRITYQIFEFEHKLDARLDP-RIRRAGSLEARVEALEEPSCAEHQHQCGGDDPQCISSLFVCDGRVDCRNGEDEK--HCSLPTNPGDTFVGDVVFDHCTKRRPQHITLQVESVSTAKFFPAFPKVHVHLEISSDNDFEHAEASLPGDGYYSFADDELVIYPPEEDGLAFHGDFDGHNFDRFVGDIIHTASDEACARFIFHRK-
>Echiura_Gr
MWCVLVLLAIGATLAEAKERLTAYRIRSQLLHIDKLEEDIDKLQQEYDSLSAPITDKEVARVKARVKTLEGSICGKREVSCGGDIPECVPELFVCDGRKDCKNGRDEDEDVCLDAVREGSSFTGMVHWKDCFRTTDHNAVITITANRRSSFFGPRAWVRAFVASEVDDAMDEPLAAYQAKGYFSFGTRKLVLIPDAGHQMGIVCSFIFGDNDHADCRVVHQASLHTCGVFRLDRA-
>Eisenia_sp_5
MKLRLLLAAAVVVLA--KPESHDDIIDKLVERTNKITSNVFHIESLLDDRLDE-RIRRAGSLVARVEALEEDSCEDHDHQCGGDDPQCISELFVCDGHKDCRNGEDEK--DCTLPTKAGDKFVGDVVYDHCTKRRPDHITLVVESVSTAAFFTPIVDLHVHVEIESETDEDESEVSLPSDAIYSFADHELTVHAPEDDGLGLVGNFDGHNFDRFVGHIVHTISNQPCAEFIFHRK-
>Eisenia_sp_6
MWILLLAGLAAAA--PYKEKRFEYIVKNQKLHLGYLEKKLHAIEEEFNELSADVDRKTIRHLKARISNLEENHCTDDQSECPGDVPECVDDLLFCDGEKDCRDGSDEDDDTCLNITHVGSSYTGLATWTSCEDLPPDHAVVTITAAHRRDYFPSRVWLRGTLSYEIDEK-DHVIHTIQLRGYYNFGKREIALGPLPGPGYGVICDFNLGDDDHADCKIVVPSSLFVCAHFNAARY-
>Eisenia_sp_7
MRFTPLLVVVFVATADAIDSEEARRLAANAFSLSLLDSKLKVLREKIRKASEVDRGRIYREIQARLIPLEGRLCEESEFECGHRNGECIFELFVCDGRKDCSNGYDEDEAVCIEPALAGRTYSGNIHWTSCDRRDDHPVNITILGYRIRKYSSSIIWLKGLIEASYKKDGKQESTSHTAIGHYKFARRQIVLLGE-GKENAAYCNFDKGDNKRTKCDLVKVSSLDHCATMHLELLE
>Eisenia_sp_8
MRVVVALATAFLVVT----SEEDTRVQDVGKRADKLTAAAFSLEEKIDARLDP-RIRKAGSLKARVDALAEPTCEEDNYQCGGNDPQCISNLLVCDGETDCRNGEDEK--HCVVPLKKGDRFVGDKVFDYCGLLQPEHIIVTINSITTSAFFKSHPKLSATLHIQVDRDDDERDVIIRTGGFYSFATHEILFKTPDTDNHYLVGHFDGYNFDQFVGNTVKVGSGETCARYIYKRQH
>Elopicola_
------------------------------------------MQHYWETVIQPKYMIYQKYLMHMVDKLAPCDGSKEHFSCDTHGSQCISNILVCDGTPDCSNGYDEDPEVCVVYTPAGTILEANLRDDDCTKRKPTLFRVVITGTHRISWMPSRVHVAASILLLTQKGERPSLDTLATTGYYSFAKKQLVLLPAEDDRLGVVCTFDGHTDALCTARIVHEATLDTCLKFYLVKR-
>Enchytraeu_2
MKYVLVCC--LIAIA---GSPDSATDLAQSHRLDELLHEFLMLKHKYDVGTERGVIEDMDDLKHTIETLEGHGCEKKEFQCGGDQPHCISNLLVCDGDNDCENGADEA--HCAVTANAGSTWTGYVVYDHCTQRRPDTIQMKINSVSTVPYFTARPKVTGSIMIQKHTKDYDSWTSLPVTGYWAASEGSVVLFPPENDRLGLVCTFHGHDHDTCTGLIVRESIWNPCAEFTFHRD-
>Enchytraeu_4
MALACLLA--AVTLA---GWYASGRAAVNDLRIRDLESQIHALEERFAARKKTGKVEELKTLEDRVHKIEGTGCPKREFACGGDHKECISDLLVCDGSNDCANGADESEEQCFDLAHAGVVLEGEIADEHCASNHPVHMKMAITSEKRLHWFPSVEDITVIVDMTYADGH---HNQGTYNGKFFFGQRAIVVYHGEGRAVDVVCRFIEGSHDYCHAEFIREDTLEVCGTAELHAH-
>Erpobdella_2
MW-VLLSLLFVVA--VDREKLMNPRLLVNAARIYRLDKALEQVKEDLKEAAKFHPEDCLTEVENRVEDLEEGHCPYTEFQCGYPFRQCIYDLKVCDGVKDCINGRDEDEDTCSMQALVGNAFDLHVTWTACENFPDQILYVRVKEFTNFKIIGSRARVSVDISKTPE--AR---KHSEFNGYYNFGTSELTLYTKYEKNYKFICDFVNTERGKADCYIETLSG-VECGFATLTDHH
>Eunice_nor
MR-ILILAL-ALTRAEEEDEVLNARVKEESLLLDQLEKQLSEVEGNFKEVGKKYFIRKVNSDESHLERLEGSHCAKTEFSCGGHSHQCISKLLVCDGDDDCRNGGDEVSEVCDNPAPAGAVFEADLDNDPCTIRKPVKIRVTVLTSKSNAHFHTIEHVRAAVVVTFNRDNSVQTDTLVSDGYYTYGRRALVLYPADDNRLMMALIFDNANKNIARGLIFHEATKDVCVRFQLHRKD
>Eunice_nor_2
MWCALVLA-LGLVNASRGCSALQGRVDLQTARISRLSARIQELQSKLDEGQSKKLSSQQADISHRLHDLEPHECDKGEFSCGKGDNTCVSNLLVCDGTNDCDDGHDEEHDRCHSPVTSGSVFSAKIHPHQCTKRRLNSIKIAITSVRQFNWFKSRVLISANAILDHSDHEHTQIDTLAVHGYYNFARRRLVFHPPEDDRLAVICEFDGVDNDSCHGSVLHEASLDHCLEFHAVREH
>Eunice_pen_3
MR-LLLLGL-AVTSAPDDDAGLTARQDGQDLHLDQLEKNINNFESDYRALAKKSFIRGVHGDEARLDNLEGSGCPKKEFQCG--DEECIGHLEVCDGVKDCHNGHDEDDEICKSPATAGTVYEAELDNDPCTIRKPIRIRVAVLTFDRPDVLASIAHVRASIVLTYHHGDAIKTDTLTSTGYYSYGRQTLVINPPDDNRLVIAIVFDGADDHHAHGKIYHEASKDVCVRFGVRKID
>Flabellige_3
MKLVALIAVAQLAVAKAREVVHDYRVKSQNLHIDDLEEDVEKLEAEFADLGDIPDDATIAALKARIRNLEDSGCDEDHVQCGGDVPECISPLFVCDGHDDCKNGRDEDEEVCLDPVNVGTTYTGITSWTDCLVHSPHITVITITASDRKPAFTARVYVRAVVSFEVDED-SHLVQSYSAKGYWDFGHHRLRLIPTDPDGHGISCSFNLGNHQEADCKIGLVTSKHQCAAFHAKKV-
>Galathowen
MK-ILLL--VAVAAA---KDLTRDRLDGQEVRLGRIEGKIHNYQKTFDEDTKADAGETLDWLTDSVLELRGTRCAKGHVEC-LDTGECIDGLKVCDDIKDCRDGTDEIAKVCDLPFSIGDEFEGFLHTNDCMFSGETDFSITITLINKLTWFPQRPKVEARVVYKYSEDGSDTTGSYKVSGYYNPSRGVLNLAASDDDTPGFVAQFGATSNKHVETSFKLRYQTTPCAISWIQPKE
>Galathowen_2
MRLLLLLGLVALAFSFGWAGMIAARSDSNEIRMQKLNQQLDGIADAIGGIGG---AIETDDLGARVRKLTGNGC-DGEFQCGGDAPECVSTLAVCDKQNDCRNGADET--DCFNPAGPGTAWSGVIQWSSCSATPETSVRIMVNSNDRPDFFPSRVWLEATVIMEQG--GE--YETKTTTGFYNFGKKRMVFQPVGTLNVGIICDFDGVDNARCEGTVVK-PSLQKCADVVLVKK-
>Galathowen_3
MKLLIVAA--LVAAA-QARPNVRARLDSQEVRLNRLTSRFQKLSDSVGSITDNTNEGTVNGLNLQLDQVVGDGCGDNQFQCGGDAPQCVALLAVCDGQSDCSNGADED--VCDAPIKSGDVYKGTVVFDHCTKRKPNEISLVVNSIKNNPYFGNKAYVEASYILGDTNADETGSAFLMSTGTYCYGCRLLATRPPEDDNLSLTCKFDQGSNDRCSGYIINLTTDVKCAKFQFVRQ-
>Galathowen_5
MRLVLLL--IGVAWALPGLGMASARVDSHQIRLNTLEDQIEKLGARASDAAGSNVGQAARNLAARLNKLEGDGCGPRHFQCGGDRKQCLSDVLVCDGSADCGNGADESDDVCKVRVPAGSSWEGDVFWSSCMTFTDQTLRLIITGNRRVNYFQPRVWINAVATFENEEDGKTVTRTFNTQGNYNFGKRRAVLFPPASLQVGIVCDFV--TDDAADCSLTQLVSLDVCAKVRINKK-
>Galeolaria_2
MK-LILLALLGIAVAATSEKLQGIHIDAQSMRIAHLRHELEELEELVSHDNDKQYNRVIAELDNRIDAEEEHDCHDHQFTCGRSTGQCVPDILVCDGVNDCDNGHDEDQSICKNQAPAGRSWSGTANWKGCVTRTTNHMSVLITGNKRMRHFPSRLWVDAVIVDKWTEDHEEVTKTWTSHGFYDYAHHRLVLDPPEGKRIMLICDD--GGEGVGDCKMVREHDQSVCGHATLLREH
>Galeolaria_3
MR-LYLLALLSVVAAWSRQRYAMARLAAEEAKLKQLEKRLDKIKHTIEDEHD-DYTHHVDQLEHRLEHIEGNDCHDHQFSCGRKSGQCIADLLVCDDVPDCDNGHDEHEKVCEDVVPIGRSWSGRAVWKGCSMRHTTKLAILITGHHDDEDFHERHFVDAVVIEKYSEDGEEVTHSYPTQGFYNFANRHLQLDPPESRGLALDCWD--AGDALADCAIVRSSDGFKCGHALLTRS-
>Gatesona_c
MWMLLLVGLAAAA--ILDAKRTEYIIKNQNFFLDHLVEELHELEEKFSKISHEVDAKTIRQLKARISNLEHEHCGEEEAPCGGDVPQCISDLLFCDGEKDCRDGNDEDDDTCLNITHVGSSFTGLATWTGCEDLKPDHTVVTITASIHKKESPSRVFLRALLSFDTHDR-SRSGRVIQLSGLYNFGKRQILLGPARDPTYGVVCDFNLGDDDHADCKIVIPASHFVCAHFNAARY-
>Geogenia_b
MWLLILSALSGLILGAPF--DINPRLAANAMRIINLHRKVNSLKDKLHEAEKIDPSGFLHELEARVDHVEGSHCEERQFQCGGNEQECVSDILVCDGHKDCHNGHDEEPTVCTSPVKAGNVFSGTSHWTDCRVRTDHPSRITITATTRRKFFPTRIWVRAHFESFLEHDGKQETSDFNARGYYNFANRHLVLKPDEDDHLPVVCDFNRGDSKRAECHRVLESSLHECANLFVHLEH
>Geogenia_b_2
MKLRLLLVAAVVVLA--HEPTHDEIIDQLVESANKATHAIFEFEHKLDLRMDP-RIARAGSLRARIQAVEEPSCPEHAHQCGEDDPQCISDLFVCDGRKDCRNGDDEK--HCELPTKAGDTFVGDLVFDHCTKRRPDHITLVVESVTTPAYFTSMPELHVHIEIEKETDLEELEASLPAEGIFSFAEDKLIVYPPEDDGLGLVGTFDGYNVDRFVGDIVHTASRETCARFIFHRKH
>Glossodril_2
MWLLIVSALAGLVLARAFSDQFDPRLAANALRIMNLDRKIAELKDKLHEAEKVDPERFLHEMEARVSSVEGTHCHEHEFQCGGDEQECISDLFVCDHHDDCHNGHDEDDEVCTEPVKAGHTYSGTSHWHDCLTREDHVSRIMITGTTRRKFFPSRIWVRANFESDLEHDGHKEVSEFHAKGYYNFADRRLFLKPADDAHLSVICDFDLGDDERATCHRVHEGTLHDCADLHVHLEE
>Glossodril_3
MRLTV--AGALLCLA--ADHHADDKIDEVIERVNKLTAEAVGLEEHIDGRINW-KTSRAGSLEARVEHLEEDSCEDDYFQCGGDDPQCVSNLFVCDKKKDCRNGGDED--HCDVPVKAGDTFVGKKVFDHCGLHNPDEMTLVIDAVEEFDYLTGFPKLEATTEIRVENEDGEEDFAIPIVGFYSKASHQMLFQSTGSNNVALIGTFDGSDFDHFVGESVSEASRQVCARFIYARQ-
>Glycera_di
MRLLAILA-VAVVVTHGKRSILEARLNMQEARITRIDDFLKKVSDAMNTGAEKDIVLSHRDITRRVRGLEGYSCPEGQFFCGKNDRACIGNLLVCDGNPDCESGLDEDENTCHNPAQSGFTFKGTINVDLCTKRKPKAFTFIMTSVRKYKFFSSRLPITANVVVHLNTEDGEETNTLQVTGYYYPAEKTLFFYPPEDDRLAFTCVFEDTKEDHCHGSIIHEQSKTPCLDFTMFKE-
>Glyptonoto
MRLVLLLL-VGAALALQGMGLNSARVDSHQIRLNTLEDQIEKLGARADGAAGSNVGQAAKNLAARINKLEGTGCKANQFQCGGDRRHCVSNLLVCDGSTDCGNGADESDDVCKVRVPAGSSWEGDVFWSSCRTFKGQTLRLIITGNRRVNYFQPRVWINAVATFENVEKGKPVTRTFNAQGNYNFGKRRAVLYPPAGMQVGIVCDFV--SDDAADCDLTQLISMDSCGKVRIKKEK
>Goniada_br
MKYVLVCC--LIAIA---GSPDSATDLAQSHRLDELLHEFLMLKHKYDVGTERGVIEDMDDLKHTIETLEGHGCEKKEFQCGGDQPHCISNLLVCDGDNDCENGADEA--HCAVTANAGSTWTGYVVYDHCTQRRPDTIQMKINSVSTVPYFTARPKVTGSIMIQKHTKDYDSWTSLPVTGYWAASEGSVVLFPPENDRLGLVCTFHGHDHDTCTGLIVRESIWNPCAEFTFHRD-
>Grania_sp._3
MRLVLVLTAVAVVVA---SSFLEPRLIGSAIRISRLSKEIRELEHEIKDAAKIDPLGFAKEMHARLARVEDPVCPAHYLQCGWESFDCVSDLALCDGHNDCYNGWDESKETCHGPIEAGNVFTGMANWRSCLPFLEHPVSMKITGVIKSKVYPARLGVTAHSVADIPHE--NLHVEGDLHGSYTYGSKRLILMPDKRGILTLTCDFNHGDDERADCHLFTEAGRHERADIHLTLTH
>Grania_sp._4
MWVIVVLALSASTLASVKERVNRYRIRSQNLHIDDLEHHVDDLEHAMDNLSRPLTTWDVNSLKARVYKNEEHKCPDGEVSCGGDYPECISHLFVCDGRVDCHNGQDEVESVCSEVVHVGSTYQGVLEWDSCEYLPAANVILTVTNSYHSPYFNNRVYVRATLVSDSTKDRPHP-VAIPMQGHYGFADGHLVLRPSSHRPYVVTCTFNFGDHAHADCTVKEIASLHECAKFRIVKV-
>Grania_sp._5
MKLLVFL--LVLVGVHDHDDDHGEDFDKIDHRLDKLTSRIEDIRDRIHQRVDP-NINKARSFQARVQKLEGSGCDDQHFQCGGTDPECQSYLFVCDGHKDCRNGADEA--FCELPTKKGDYFEGHIIWDTCTQRKPDVLGLEVTNVKEYDYFTPVVKLHVNILLEYENNLFDGHVSLPAVGHYHLGHHTISVIPPEDDRLALFCEFDGFNQDRCDGHIAHEASGEVCAEFVFVRQN
>Grania_sp._7
MKLCVLIVL-QVVAGKAKQHLHDYRIQTQNLHIDQLAHQVDDLEHEFDKLGDLPSKKEIFGIKARVRNLEGDHCEKGHVQCGGDVPECISPLLVCDGHKDCKNGRDENEYVCDEPYRVGATLAGVTTWVDCFTHRPHNTVVTITANSKPKHYTSQVYVRAVASFEVDEH-SHLVSSHSLKGYWNPGRRVLILFSDDKAGYGIRCKFNLGNNREANCQIGSYVSKHVCGTFHGHRP-
>Guaranidri
MTILIVI-I-SLATS---ERMHSVRLPREEAQMKLFGKKESSVSMWTSGA--K-STKREEVVTSRVDKKKGDRCDAYHYNCNDDTAQCINRLFVCDGFSDCRNGADEK--YCDMPILEGDTLVGKVIFDKCTRQQPKDIKLKIVRVNMDLVYTAFPTVDAEIEMNSSTGE---HTILSSTGYYRFATRKLMLEPPEMNGLGLVYEIEG--QDRHVVRIIQESTLESCAEFLCTLHK
>Halosydna__2
MSLLLV--ALVVAICQGAQRLLQLRVDSQEQRLAKASTLGHSLRTKVDAILGTTNIRRVKQILKRIEHLEGGGCEDDHFACRDGSNRCVSRLLVCDTVKDCNNGADEDKVLCVSPS-TGTYFEAHPKDSGCANRFVDKFTVTLTKVEANEYVAGRPRIEAGVHATSSTGGKQQQEYFSVKGSWDPSHHKLILNPPEHAPWGLQCVFDGVDNTHCDGSYYNINTHEICGHFTFTKK-
>Halosydna__3
MYLILLLA--GLAAAAAATRLLAVRVDSMEVRMNEGSKKLEKLSGSFDTLSGHKGEKMIKKLEARLSHLEGSDCPEGHFQCGGLNKQCITNLLVCDKHKDCANGADEDSHRCHPPAGTGSVWEAHLHDEGCTQRRVTKIRLVITKETTLDFVPALTRVKASAIITHSEDGQHSTQIFNVDGVFRPALLEVEFFPPEDDQIGIKCTFDGVDNSHCVGTF--THGHGSCGHFTFSHVE
>Halosydna__4
MKLMLLLAAAVLAVV--TADDHNTVIDKLVERTNKVTHDIFHFESRLDARLDP-RIRRAGSLRARVEALEEPSCPEHSHQCGGDDPQCISDLFVCDGHKDCRNGEDEN--DCEIPTKPGDKFVGDVSFDHCTRRRPDHMTLVIESVTTASYFTGFPKVHVHLEIEHESDTEEGHASLPSDAIYSFAEHKLIVYPPEDDGLAFEAVFDGYNFDRFVGNIVHTVSRDVCARFIFHRK-
>Haplotaxid_2
MKLLLLLAAAVVA-P--HEHSHNKVLDKLVERTQKVTHAILDLDHKIDEHLDP-RIQRAGSLRHRIEELEDPTCHDHYHQCGGDDPQCISDLFVCDGHDDCRNGNDED--HCENPFHPGDEFLGDVVYDHCTKRKPDHMLLKVASVSTAKYFPGFPQIHVHLDIEHESDYEEGHASLPGDGIFSFANDRLVIDSPEDDGLGFIAQFDGHNHDRFVGTVLHEASHEECAEFIFHRKH
>Haplotaxid_3
-MLVLALLACLFTLA--LSRRQELQLDKITQRIDKVLRGTLSLDAKLDARSDP-KLVRAGSLKARVEALEGPSCEQNKYQCGGNDPQCVSKLFVCDGHRDCRNGEDEN--HCEIPVKPGDKFLGDKVFDNCGKLNPDHISVTVKSVSRAAFFPGLPQVTIRVNIEVDREDTEVSISFTSVGHYSFANHQMFFPSSRSDDLAFVAQFDGHNFDRFIGEAIHEGSRESCARFVYKRQ-
>Haplotaxis_3
MWLLSLLGLAALAVGFKFGDYVDPRLIGTAMRIGSLERQLGGIKNRLKAAHDVDPQGFLDEMDARLTHIEGTGCPRRFFQCGDNDQQCISDLLVCDEHKDCLNGNDEDDDVCTEPIKPGHIFEGWAHTTRHMSNVERHIKIRIISNQRFKYFPARVWVKAELTFDTLYDGKKGSSTILTKGRYNFSNRRLALMPTDAHGRWVVCYFSLGDDERAECKIILESSRHEVGHFLAVLQK
>Haplotaxis_4
MKFRLLLAAAVLSVA---PDDHDVVLAKLIERANRLTHDIIALEHKIEHRVDP-RLEKAGSLEARVEHLEEDTCEEHFYQCGGDDPQCISNLFVCDGHKDCRNGEDET--HCDLPTKAGDEFEGDVVYDHCTQRQPEHITIKIKSVEHQPDFTAYPELHVIVHIPFHNEYEEGEASLPADAHYNFANHELHIHPPEDDGLAVIGHFDGHDFDRFVGDIVHELTEETCAQFIFHRKE
>Haplotaxis_5
MWLLLLIGVAAAQRSSFRETRFQYLVTNQNLHLDKLENDLHKLEEEFEELSHEPDPKFIKQLKARVRNLEGTGCAKHQVPCGGDVPQCINDLLFCDGHEDCKNGNDEDPKRCEAPVHVGSSYTGLVTWTSCEQHEPHNVVVTITSSDRHDYFKSRVWIRGVISYEVDEE-HHLINTEPVKGYYNFGKRYLVMIPD-KYNYGVTCKFNLGDYDHADCTIVIPASLHECGHFRASRY-
>Hemigastro_2
MWLLILSALSGLILAQLFGALIDPRLAANALRIVGLERKLTSLKAKLHEAEKIDPHGFIDEIEARVSAVEGTHCDDGTFQCGGNEQECVSDLFVCDGHKDCHNGHDEDKDVCPAPVKAGNVFSGTSHWKDCRIHEDHVTHITITGTKRRKFFQSRIWVKAHVESNFKEDGD-ETHGFDAKGYFNFAQRRLVLVPIEDHHLGVVCDFNHGDNERADCHRVLEVTRHICADLFVTLEH
>Hemigastro_3
MKAVVALAVALLVAA---GDDAKDQFKRVVNRVDKLTYGIYDLEKKIDDRIDP-RIERAGTLKARVDAISEPTCESDYHQCGGNDPQCISNLFVCDGQKDCRNGEDEK--HCDVPLKPGDRFIGDKEFDHCGKLNPDHITAIVNSVTTAAFFTSFPKLSLTLKIHVDGDDDETELSINVVGFYSLATHQMFFKAAGDSNLALIGQFDGHNFDRFVGESVSEGSQEPCARFIYHRQH
>Hemigastro_4
MWITPLVLVFGSTYAQRIASSEATRLAVNAFALGVLEKRLTVLKEKLRKASHTDHERIHREVAARVTHLEESLCEETQFECGHHTGECVYDLFVCDGHKDCSNGYDEDEAVCIEPVLAGITYTGTTHWTGCELRPNHPMNITILGYRIRKYSSSIVWLKALIESAFQKDGRKVHVTHTAIGHYNFANRQMVLLGE-GRSSGAYCNFDKGDNKRAKCDLVQISSLKHCATIYLTLDE
>Hemigastro_5
MKLRLLLAAVVVVLA--HEPTHDELIDKVVERTGKLTHDIYEFESHIDERIDP-RIERAGSLRARVEALEEPSCQEHEHQCGGDDPQCISNLFVCDGINDCRNGEDEK--HCTLPTKAGDRFVGDVVYDDCTKRRPDHITVFIETVSKAAFFTPLPKLHVHIEIESESDEDDSHVSLPTDGTYSFAENKLIVYAPEDDGLGLVGLFDGHNFDRFVGNIVHTLSREPCAQFIFHRK-
>Hemigastro_6
MWVLLLIGLAAGA--PYQERRFQFLITNQNLYIDKLEHDLHALEEEFNKLSHDVDNKTVRQLKARVSNLESHHCDEHQAECGGDVPECINDLLFCDGHKDCKDGRDEDPEVCTAVAHVGSSFTGLATWTACEETLPHHAIITITASERKDFFPARVWTRAILAFETDEH-THTIRSYPLRGYYNFGRRALVLGPELGPTYGVVCHFNLGDDDHADCKIVAPASMFVCAHFNAARY-
>Hemithri_p
MWLLLLSALAGLVVARLYGDILNPRLAANSLRIISLDRKLAAIRKKLDEAEKVDPEGFVKEIDARVTHLEGSPCPDKSFQCGGNDQECISDLLVCDGHKDCHNGHDEDQGVCVAPVKAGNVFAGTSHWTDCLVRHDHVTRITITGTIRRKFFQSRVWVRAHVESDVEVKGHTVASGFDAKGYYSFGRRRLVLVPVADHHMSVVCDFDHGDNHRASCRRVLEATLHTCADLHVSLEH
>Hemithri_p_2
MLSLLLVGVAAAAVSPYKERRFNYLIQNQNLHLDKLQHDLHELEEEFNKLSHDVDQSTVKRLKARVGNLEDRQCPKHQGQCGGEVWECINDLLFCDGHKDCKNGRDEDPEVCLTVTHVGSSYSGLATWKSCEEHEPHNAVVTITASERKDFFTARVWLRAVLSFETDEH-SHRVSTYPLRGYWNPGRRAIVLGPEVGPKYGVRCHFNQGDDDHADCNIVVPTSLHVCAHFAAARF-
>Hemithri_p_3
MSLLLV--ALVVAICQGAQRLLQLRVDSQEQRLAKASTLGHGLRTKVDAILGTTNIRRVKQILKRIEHLEGGGCEDDHFACRDGSNRCVSRLLVCDTVKDCNNGADEDKVLCVSPS-TGTYFEAHPKDSGCANRFVDKFTVTLTKVEANEYVAGRPRIEAGVHATSSTGGKQQQEYFSVKGSWDPSHHKLILNPPEHAPWGLQCVFDGVDNTHCDGSYYNINTHEICGHFTFTKK-
>Hemithri_p_4
MKLMLLLAAAVLAVV--TADDHNTVIDKLVERTNKVTHDIFHFESRLDARLDP-RIRRAGSLRARVEALEEPSCPEHSHQCGGDDPQCISDLFVCDGHKDCRNGEDEN--DCEIPTKPGDKFVGDVSFDHCTRRRPDHMTLVIESVTTASYFTGFPKVHVHLEIEHESDTEEGHASLPSDAIYSFAEHKLIVYPPEDDGLAFEAVFDGYNFDRFVGNIVHTVSRDVCARFIFHRK-
>Hemithri_p_5
MYLILLLA--GLAAAAAATRLLAVRVDSMEVRMNEGSKKLEKLSGSFDTLSGHKGEKMIKKLEARLSHLEGSDCPEGHFQCGGLNKQCITNLLVCDKHKDCANGADEDSHRCHPPAGTGSVWEAHLHDEGCTQRRVTKIRLVITKETTLDFVPALTRVKASAIITHSEDGQHSTQIFNVDGVFRPALLEVEFFPPEDDQIGIKCTFDGVDNSHCVGTF--THGHGSCGHFTFSHVE
>Hermodice__2
MSLSLV--VLVVAICEGALKLLKIRVDSQTQKLARESIDFHNLQTETNKILSSKYAKRIKQLRRRIALLEGTGCAKDQFSCNDGSQRCISNLLVCDGVDDCNNHADEDKKRCELPV-VGSQMVAHPKDSGCVGRQATTISITVKKVTTNVYLPGRPQLDLGILGTSITNRKSIEEYFSATGSWDPARRRFTLNPLQYGPWGIICDFDGIDEDHCEGTFFNVYTHETCGFFTFTVTK
>Heronidril
MWCVLVLLAIGATLAEAKERLTAYRIRSQLLHIDKLEEDIDKLQQEYDSLSAPITDKEVARVKARVKTLEGSICGKREVSCGGDIPECVPELFVCDGRKDCKNGRDEDEDVCLDAVREGSSFTGMVHWKDCFRTTDHNAVITITANRRSSFFGPRAWVRAFVASEVDDAMDEPLAAYQAKGYFSFGTRKLVLIPDAGHQMGIVCSFIFGDNDHADCRVVHQASLHTCGVFRLDRA-
>Heronidril_2
MRLSVLL--VVFAVATSDGHEHDSDFDNIDHRLDSLTTKLGKLLDAINHRTDP-RVAKAHSLETRVTRVKGDGCAKKEFQCGGDDPECIGDLFVCDGNKDCRNGADEA--HCDLPFKVGDIYDGHVLTDLCTQRKPEIISFEVKTIRQQPFFMGFPGIKVNILIDHESKSSHGSVALPTVGLYHFATQTLILEPPEADRLALTCQFDGYSMEKCTGKITREASRDVCATLAFIKRH
>Heronidril_3
MWLLLLVAAACLAAAGRLAAIIEPRLGSSAIRIARLEREIADIQHKIEEAEKIDPHGFIDEFSDRLTQAEKPMCEKNRVQCGQYSSQCISSLLMCDGRNDCHNGYDEQSDVCDGPAKAGNVFTGLARWRNCAMIKDHPFSINIIAVRKAKYFGARLFLRAIVISEFHE---MGHKEYQAKGYYVPGLKKLVLVPLVRGDAGIMCHFNHGDNKRAECVLGHQATLHVCATSFVVLQE
>Hesionides
MWLVVL-G--LVSLGGLDAEAFSGRLDGHASRLEQLQQEYKGLLDKFETRWKDEKAHHLDVVDHWVSDLEGSGCEELHFQCGGDNKQCIRNILVCDGSADCDNANDEASHICRNLAPAGSVFEGHLNDDTCTKRKPETFRVIITHVDSNPWFKARPHIQATVLLTFHEDHEEQTDSLHATGYYDYATHSFTLNPPESDQLDFHCEFDNGHEDRCVGSIRHQVNHHTCVTFTLRKKD
>Heterodril_2
MSLFLILVLSGIS-AIATEKLADYRNQSQNVQIDHLEEELQKLEEELKQLSEPLNEEEVRRLKGLLYQNEDNPCRRKETPCGPGSHQCIGNLFFCDGRKDCRNGKDEDPAICTAPIAEGTAYYGLFHWSRCERLPDSYFVGIISHIHPSPYFRGRLFFSFTTIGVEDPHGPRTYLPEKSYGYYVYATQQIVFVGNRQPFLESTCNFPYGIHDRAHCTSYHEPSKNYCAVGFIHRG-
>Heterodril_3
MGFIVLFVIVTFS-AIAADRLAEQRVRAQNVHIDHLEEELEKLEAEFRQLSNALDEDDVRTLKRRLYENEGSRCTDREFVCGEHGEQCINRLFVCDGNKDCRNGMDEDPHICMDRVTPGTGYIGYSYWGRCSTIPPNQFGLTIDSVYRPSDFKSRVDFTFTVTVQYPDSNPKILAIEPSHGYYVFATQQMVFFGARRPYLMCTCKFRSGKKDVATCKLHSETSTDNCGTTSLMRQS
>Heterodril_4
MKATVL-A-VLLVVA--DHLNKPEEFLKIDHRLDSITYRLETIKEAIKSRTDP-KIQEARSFRERVVALEGDGCGYHEYQCGGADPQCVSVLFVCDGRKDCRNGHDEE--DCALPTKTGDIFEGHVIYDKCTKRQPDYMGFEITSVKHAEFFNPVHFTTLNMYMDHEGPLIDGHVSLPAKGGYYHGLHALIVVPPERDGLGMVCRFDGHNNDRCVGEIMFEATMNVCAKIIFTRRE
>Heterodril_5
MW-LVFLAVVAVSYASGLRGAIEPRLGASALRIGRLSKEIEQMHGALNKASKIDPRGFLNEMHARLHEVEENRCPRRQARCG--SVECISLLFMCDGKKDCHNGWDEEDSTCAGPMVAGNVFSGTAHWFSCRTFKDHPVSLRIVAVLRPKIVGSHRVVRAVVSADVEDDGEKQHIEFGVKGYYVSSIHRLAFKPVDPGAKAFVCRWNRGDDDRVTCKIGYEASLHECATAHLTLEH
>Hrabeiella
MRIALV--VFIVVLARQGKGTLAFRLNEQEKRINRLTARLHKLTVIVEKKLRNDGERNVHWLREKIVELTGNGCEEGRYQCG--EDQCISNLFVCDGSIDCRTGEDEK--HCNISSDLNSVWSGPIVYDHCTHHHPDKVKLTITAIDIVKYFPGRPKLNATLQLEATDEEGTHIDVLRLHGEYVSATGWVVFEPPEDDRLGLACRYEG-DENHANCYVVREGTLEKCAMFAVARQK
>Hrabeiella_3
MRLFLFL-VLAFALA---SAALQTRIEANEVLISKLQLAVVQAEAELGKVES--AVPDFDDLSSRVDKLSGHGCGENEFQCGGHSQQCVDTILVCDGSPDCDNSADEDKELCRNPVTEGSAWTAVVDWNDCITADTTEVHIMINEAVRRPNFQSRVWLTVTVHLQVPWPGKETLFNGRTTGSYDFGKRQLVLESAG-QSVGLVCDFDGHKKNHCEGNLVSASVHHPCAHAIFHKN-
>Hypomenia_
----------HYGRADEDEEVLNARLQEQELLLESLEKQLHHVEDDFHDIKSRSFIREVHADESHLERLEGKKCRKREFNCGHPDRQCISALLACDGHKDCHNGEDESNDLCDSPAGPGSVFEAHLDNDPCTIRKPTKIRAAVLTSTSRSYFKTVEHVRVALVVTYHKDGAIQTDTLHSDGYFSYGKKWLVVNPPDDNRLMLALIFDTGNRNTARGVIFHEASKDVCVKFIAHRVD
>Idanthyrsu_2
MRVLVI-A-VLVAYA---CSRSNTRLNSQFVHLNRLTAEIQALSDAVDARNKAGVSHTIGALSRQIVSLEGTGCDEHSFQCGGNQKRCIAASQVCDGFEDCPNSYDESDLACEALVQAGDIWEGAPSYDRCTQREPYKARIVIKSVTDREFFHPIVKVDAQLLFYAKTQNFKAVSNLPGHGTYEFGSRTLTFPPPEDDNLAFVANFDFADNDHMHAYVVRASTGEKCAMFVLHKVK
>Idanthyrsu_4
MW-VLLLA-VACS-A--TRELLDVGADHHDNLIMQMENQLGQLRDKYNGL---DNVSEVNDLSDRVHELVGSGCEEDEFQCGGDHPMCISQMFVCDGTNDCDNGEDESA-QCQSPGEVGTSWGGLVTWDGCGFSGSGHVYIVITNIDRPDYMASVMNVEAQVIY----EGNHETKVTQVAGTYCYAHHTISLSQVN-GGIHLDCHLDN-SNQHCVGQLTRGTINEVCAEINLIHH-
>Kincaidian
MKAIFLLM-TFVIFA--DETAHQKEIWKIEERLNTLTYRAVKLEQDIEERTEP-RLQRAEFLKYQIQTLGGSGCRPDYFRCGDDDPQCVKNLFVCDGQKDCRNGGDEK--HCSSPFKVGDVFVTERNLSVTCRTEMETAEFVVKSVRKGNVYE---QLTVKADLTFKTG---SHVVFEGEAVFEFATRRYITYMETGDNSIFSCQFVGSNFDRCLLVVLAQSSNKLCAKFYYNRKQ
>Kincaidian_3
MQWALCWAAVVLALADKITTDHKVEISKIEERLAKLVHRALTIDEKLDDRHSP-RVKRAGSLEHHIEAAEGNKCGRKDFQCGGADPQCVNNLLVCDHQKDCRNGHDEE--HCDVPIHAGDHFVGDKVFDYCTKRKPEHMTVNIISVNAEKFFPGFPKIRASIEMNYDHHNEEGHVTLWSKGAYSFARDRFVLAPPEADRLGFVGQFDGSDFDTFIGTIRHESTTAICAKFIFHRQK
>Kincaidian_4
MWLLVLSALAALTLGGGLADVAEPRLAATAIRIYQLEKRLGKIRAKIEDDKKHDPASIFNELKARTDSVEGNGCPARDFQCGGHDRECISDLFVCDGHKDCHNGHDESDDVCTGPAKAGNVFVGYTTWTSCQVKDDHQTSISITSTRRSKFFTARVRVTANVAADLEKDHHHTIVSHPAHGYYNFGTRKLVLFPDEGKHLAVVCEFNHGDDIRAECRLGFVASKNECAHAFLHLET
>Kincaidian_5
MKFVLLLLGLAVLLA--DETAHQTEIRKVEERLDRLAHRALTIEDNLDARRDP-RLRKAGSVKYHIQRLEGTKCRADQFQCDGNDNQCVNNLLVCDGHKDCRNGADEN--DCKLPFKVGDVFDGSVVYDNCNMGALTSIGFAVRSAETTAFFTPIAKLKIDILLTKDSDTSDYDSVLFSKAFYEFATHRIVVAPTSSNRLGLVCRFDGSDYDHCIGYTVQESTLERCAKYTFTRKD
>Komarekion
MW-VTVLVLFASLTAGRWSSDALQRLAVNAISIQQLDDRVDGLKEKVKEAAKIDWSEGLRAAEARVARLEGGVCKEQQFDCRPRGGECIYDLFVCDGRKDCSNGYDEDKTVCTAPAKAGRKYNGMIHWTSCETRPDHVTNITMLGYRIRKYSPSVIWVKALIEATFKENGRQVRISHGAYGHYKFANRELVLLGE-GKRNAAICRFNKGDDKRAECDLVKVASLNKCATITLALKE
>Komarekion_2
MWLVLLSAIVGLTVARLYTDQIDPRLAANTLRIISLDRKLEDLRRKLDEAEKVDPEEFVQELDARIEHLEGTHCEDHEYQCGDHDMECISDLFVCDGHKDCHNGHDEDPSTCDAPVKAGNIFSGTSHWTDCLVRHDHVTKIVIIGTIRRKFFPSRIWVRAHVESDLDGEGHAEESSFDAKGYFNFADHRLFLSPTDDHHYSVDCYFDHGDTHRATCHRVIEASLHECAVLHVDLVG
>Komarekion_4
MR-LVLLAGLLIVVA--QGSSKDEQIDGLTERLNRLTSEIVDLEEKLEARLNW-KKSKTGSLEYRIEDLEESECGDHEHQCGGDDPQCISDLFVCDGRKDCRNGEDED--DCELPFKEGDRFIGDKVFDHCGHLDPDHITLVFNYINDCPILPGYRWFNATVKITVDDEDGHTKLSIPTMGHYVFANHLLILEGRSDSGLGVNGQFDGHNHDRFVGETIHEDSGKVCAKFVYHRDD
>Kruppomeni
MD-LLLFAI-AYATADAAKSLLNARADVNQLRLDRLVVAVEKAEAEYKKFVDGDDSHAIDHLEERVEHVTGTKCPMRQFQCGGLESQCISNLLVCDGSRDCNNGHDEEEETCVNLVTEGSSWSWNADWGNCISASAHTGKMLITPAKRSKSLSSRVKLGITVTTDELDGRKDGDRAVTADGLWSFAGRKLVIYPGTPGFPATVCHFEKGNDKHCEGKLVKADTWEKCGTISATRLN
>Labidiaste
MALACLLA--AVTLA---GWYASGRAAVNDLRIRDLESQIHALEERFAARKKTGKVEELKTLEDRVHKIEGTGCPKREFACGGDHKECISDLLVCDGSNDCANGADESEEQCFDLAHAGVVLEGEIADEHCASNHPVHMKMAITSEKRLHWFPSVEDITVIVDMTYADGH---HNQGTYNGKFFFGQRAIVVYHGEGRAVDVVCRFIEGSHDYCHAEFIREDTLEVCGTAELHAH-
>Labidiaste_2
MKYVLVCC--LIAIA---GSPDSATDLAQSHRLDELLHEFLMLKHKYDVGTERGVIEDMDDLKHTIETLEGHGCEKKEFQCGGDQPHCISNLLVCDGDNDCENGADEA--HCAVTANAGSTWTGYVVYDHCTQRRPDTIQMKINSVSTVPYFTARPKVTGSIMIQKHTKDYDSWTSLPVTGYWAASEGSVVLFPPENDRLGLVCTFHGHDHDTCTGLIVRESIWNPCAEFTFHRD-
>Lamellibra
MK-VLLVAL-AYAAALSVSDAMGARVDAQAWRVDRLTKQFQAISDAADTSIAASGGDIARHMLNS--HLDDHWCPAKYHRC-GNSPQCMSNMAFCDGVNDCKNHFDEDEDRCVVPVTGNSTWIGYPAYDHCTQRRPYEMVISIISAPSDIVYKVHQPLKVQVDMFSKKGGLKQSASLHGDAVYCRGSQRLIVAPPEDDRLEIIGQFDGVSNDRFKGYIVREMSGDKCAEFRFFKQ-
>Lamellibra_3
MR-LLLLAVAAVGFSTAISSILEVSADANDLRMNALQGQLDELEEEVHGLSS--ESIDMLPRLLYMRLLKGNGCGDHQFQCSDEVPQCISNLAVCDGVADCKNGNDEKESVCRNHTPLGSTWGGDLEWVGCAAHRSKRVYVVITRAWQDDFFPTRQKVAATLVFSWVENGQTMTNTEQVEGHYCYGGHALELKAMAGVSASILCNF--IDATHCHGKIFNAATGTVCSRIILTRQ-
>Laonice_sp_2
MRVWLLLA-VAVAAA--DKRQADFDGDEFETRADRLSAQILSMEDELESKVGNDDLRRLQSLEHRLDKFAGGTCPVGEFQCGGLSIQCVDDLEVCDGIEDCDNGADEYTTTCTNPAGAGSRWTGAPIYDECTNFRPTEVTLVINSNTRLDWFPVRVQVKATLMERAVGKDSNIIVSLPTVGNYNYANRLMLLDPPEKDRLGMVVDFDTGNDETAYLYIAKEAQGTRCALFVLYRE-
>Leitoscolo
MGLTLLLA--LVAAA---DDSVKGHLESVSARITHMSAQVSDIDHMVDDTVGAGKIPDLHELAERVEHLQGH-CDEGYFLCGDEDSTCVSSLAVCDGDNDCPNGHDEHEPTCEMPLPADSHWEAKVLVDDCSTRQPHLMEMDIVSVTKSPFFTARAKVVADVITHSNIHDSHLEARLRVHGLYSYADRTLTLEPPEDDRLAITCTFHRGHVDHCHGHMVHEGSGEECAAFEFHKK-
>Leitoscolo_2
MRVVV-LTIVNVA-A---DT-GTREADNQQYRIYALEKVIDDIEERVKGLEQHPLSRTLDTLRGKVDKLEGEKCPRGKWFC---SNKCISDLAVCDGYVDCFNGEDEDKDYCKMRVKIGTILIGEG--MVCGSQIRKEVTLVITDIKQHDWFPSRPNMRFQTINRHIDKGSVAVSTRRIQGIYNFARHEFVLYPLGPIPIQVTCTFPKYGWTSCWSVSQVLPTFSVCGEFNMNIKD
>Leitoscolo_4
MRLLIICA--VLAHAGGAAGGSSAQLKALETRVAKLGASVTEIQNYWDNTVAPTFKKNTEDLQSRVAHLEGNLCGDGQFSCGGDDGQCVSDLFVCDGTKDCANGMDECDSTCSSNVAAGTVLSASSINDECTRRQPKTLSVVITSAKRLNWFKNQVKVTANINLEFSTGDYEATASLPCSGYYSFAKHELVLESPEDDRIGLTCHFSG--SGSCAGNLVHEASGESCAQFTLVRQ-
>Lepidonotu_5
MKILVLWA--LFSLG-----LLTGKLEDFKKDLDEATADVVNLEHDIHEKAAKEVMAEIDVLEYQIDHLRGHGCNDHQFWCGGDSIHCVDKVAVCDNIKDCHNGHDED--HCEEPTPAGSVWKGTVVYDHCTQRKPDTISFTIDEYDRSEYFPSRPQIDVTIDIDRTAREGHGHWALVAHATYNFADHKLVIQPPEKDRLGLVCEFDGVHTDHCDGHVIHEATLEPCAEFYFARQ-
>Lepidonotu_6
MR-VLLLA--AAVVAQMFAKRAASRADGVDFRITRLNEKLAKLKAEFETKMDRAAKHKVMNLDDRLHDLESDGCGEHMFQCGDLAHHCVSDLMVCDGSNDCKNGHDEEEDVCKLHASAGTVLDADVAHSTCLTHHFDHMTITITGERRYSWFKSVALVHAKLYLHYNDN---DSEVFEVDGQYFFATKRLNLQPTTEGRLGFTCQFYDHDSSRCHGAIVHEATLEHCAEVILVRKD
>Lepidonotu_7
MNILLLL---AIAAAAAREVEHDEEQEKLVHRLDQITARLQHIDDELEKRLDP-LKIKAQSLLHRLEKLEENDCEKDEYECGGFEPECIGRLFVCDGHKDCHNGDDEA--HCDAPTKEGDTFVGHVVFDHCSQRKPENMSFTITGTKEDKSFTPILKLKAEIHIAHEDDDAEGEVVLPTVGYYRFATQNLVLLPPEDDRLGLICDFDGSDPDRCVGNIVRETSLEPCAQFIFHREE
>Leptochito
-------------RAEEEDVVVSGRLKEESFWLDQLEEEVKELKGRFDNIGSAKFIHRMQANEDILERLEGSRCGDDEFSCGAPGGECISPLWVCDGTVQCDNGRDEDKETCKNPAPGGSKFVADLDNDPCTERKPTKLEVVVLTSEPSEALTSVEHTRISYVVTYNKDDAEVVETLNTEGIFSYGRSLLSIFPVNENRLAVDLHFDTEDQRLARASIFFEATKEPCFEFTMRRVD
>Limnodrilo_3
MKLGARIAVAQLSVAKAREVVHDYRVKSQNLHIDDLEEDVEKLEAEFADLGDIPDDATIAALKARIRNLEDSGCDEDHVQCGGDVPECISPLFVCDGHDDCKNGRDEDEEVCLDPVNVGTTYTGITSWTDCLVHSPHITVITITASDRKPAFTARVYVRAVVSFEVDED-SHLVQSYSAKGYWDFGHHRLRLIPTDPDGHGISCSFNLGNHQEADCKIGLVTSKHQCAAFHAKKV-
>Limnodrilo_7
MKATVFLAAVVVA-A-GDDHDHTEEFDQLDDRIDHLTARFVNLEDRINSRIDP-RISRARSLEHRVSKVEGSLCGEHYFQCGGDDPECISDLFVCDGHKDCHNGNDEA--HCELPIHAGDVFSGHMIFDTCTKRKPDVMSFEIQDVETPTYFTAYSIVHGVMHMEYEDHGVKGDVALPFTGMWEQGSHRLYIEPPEADQLALVCFFDGWNMDQCEGRIKHALTREICAKLIFVRKH
>Limnodrilo_9
MWGAVLVMAAITVVADFKERLIDYRIRSQMLHIAALESAVDQLEREFDQQNAPVSEVDASRIKASLERLEGTGCSETQFSCGGQIPECVSNLFACDGKKDCRNGHDEDEEFCLDHVKVGTSFIGVYQAWHCPQAPYIRYYAIITESHRDTVFSPVTLIGMTVVFPSPHH-DHKVLSFRSKGYYFSNSRKMFTYYTNEDQFSVVSLFNKGDDNYASCYAQLTSNEDLCGTCLMTRA-
>Limnodrilo_10
MWLLLLSAVAAIAASSRLGMFSEPRLFASGLRLGRMERELGHLKDLMKKAHKIDPQRFINEMNRRLHDAEPTVCHEHEIQCGDDSRQCISNLFLCDGRNDCHNGWDECEHTCPGPMHAGNVFSGRAHWHGCEMREAHPVHVSIVSVRELTDFGARLSVDAKIEFDYEEE--HQHFEYMARGRYRFGDKHIEFVPLDH-DLSLNCFWNHGDDSRAHCDLVHEGTHSKCADLHLSLEH
>Lumbriculu_2
MKLLALAVVAQLSHAAAKEMLHDYRIKNQNFHIDSLETIVTELEEELENLGDAPDHDTIAALKARIRNLEGTGCDEDHVQCGGDVPECISPLFVCDGQDDCKNGRDEDDDVCMDPVAVGTTYTGITSWSDCVLHDPHMTVITITAFERPPAYTARVYVRAVISFEVDED-SHLVQSYSAKGYWDFGHHRLNLIPQDSGGHGVSCHFNLGNHNEADCKIGLVTSKHQCAAFHAKKV-
>Lumbriculu_5
MKLVALIAVAQLSVAKAREVVHDYRVKSQNLHIDDLEEDVEKLEAEFADLGDIPDDATIAALKARIRNLEDSGCDEDHVQCGGDVPECISPLFVCDGHDDCKNGRDEDEEVCLDPVNVGTTYTGITSWTDCLVHSPHITVITITASDRKPAFTARVYVRAVVSFEVDED-SHLVQSYSAKGYWDFGHHRLSLIPTDPDGHGISCSFNLGNHQEADCKIGLVTSKHQCAAFHAKKV-
>Lumbriculu_8
MQWALCWAAVVLALA--AHLDHKVEISKVEDQLARVAHRILTLEEKIDARSDP-RLSRVHSLEHRLEDVEGNGCARSDFQCGGSDPQCVNNLLVCDHQKDCRNGADEA--HCDIPIHQGDKYVGDVVFDHCTKRRPDHLTLTIDTVTVDSYFPGFPRVSGSIEISFE-GTYEGHAYLWLKGFYSFARSRLVFRPPEEDRLGLVAQFDGADFDTFVGTIRREASTEVCAKFIFHKQH
>Lumbriculu_9
MWLLILSALAALTLAGRLADVAEPRLLATGIRIYQLEKRVEKLKDKLHAAEKHDPNTFFNELEARVDHAEGTGCGDRQFQCGGHDRECISDLLVCDGHSDCHNGHDENEHVCTAPVKAGNVFTGHTTWTGCIVKPDHVTKISIISTRRAKFFTSRVLVRASVQADIEADHHLESKVYLAHGRYNFGTRKLVLFPDEGKHIGIVCEFDKGDDVRADCTLGQVASKSPCAHALLSLH-
>Lumbrineri
MR-LLLF--VAISASKQLAKKAHARHDGMHHRVEDLRENVAHLREEFDDRLEKEALALVHDVEARVHRIQGDGCSEHELNCNDHGHTCLNELLVCDHSSDCPNGHDEDDAVCENLVTTGTVLEGDVDHSECMAHHEDHLRITITGERRLNWFSSVILVHAHIKGHNTDG---TTFDHEMDGQYYFARKMLTLQPSADNRLGVICRFYGRLNDRCHLSVVHEATLDSCMEAEMTVHH
>Lumbrineri_2
MR-LLIL-VCFVAYASIIEKVANARLDGQKLRLDELETAVDETVKTMEKRIVSKFLAENRNLLSRLDLLEGSGCGKTQFQCGMGTHFCVSNLAMCDGHKDCPNGADEDEDVCELPFIPGTAFEGTFYNYGCDTSASDKLRFVVVKITRESFFKSFIKIHFYTYIKYVKDGENLQANYIDDGYYNIATRKLVVLPDEGFQVALGCKFDPGDDESCHGRMFYIKSKETCAELHMFKVK
>Lumbrineri_3
MKVLVLWA--LFSYG-----PMKGRLEDFKKELDEATAEVVNLDHDIHEKAAKEVMAEIDVLEYQIDHLRGPGCGSHEFWCGGDSIDCIDKIAVCDHQKDCANGHDED--HCEEPTPAGSVWKGTAVYDHCTKRKPDFISFTIDEYKVPDFFPSRPEIDVTIDIDRTAAQGHGHWALVSHGTYDFADHKLMIQPPESDKLGLICEFDGVHEDHCHGFVVHEATLERCAEFYFHRE-
>Lumbrineri_4
MRLLAVLVLVGVIYGQKPSTQLRDRMDEHAARMSRISVKIQDMDDKLSLGKEKGVVEGHKSMKIRLRRLEDKECPNYEFFCGRDEGRCVSSLLVCDGHKDCHNGKDEDEKQCKSPVQAGTEFKGNIYVDLCTARKPHTISFIITSTREVPFYTPHLHVKANLILHSDFEGVEGHAALPVEGHYCFSRRRLLFYPPEDDRLAFACEFDPSDYSTCEATILHEQSGEPCLEFPMTKV-
>Lumbrineri_5
MRLLVVLVFIGVAIGHGSKSLLQGRLDVQEHRISRIGGMLQAVKDRLQVGASKAIIHDHREVRQRIRGLEGDACSKDHFYCGKDDRRCLSNLLVCDGNEDCANGNDESEDTCLNPLKSGTEYEGTIYVDLCTKRKPDAFSFVITSVRRMKYFSSRLAIKANVIIHLHNRQIEQHDTLAAEGYYSFGEKRLVLTPPEDDRLGFTCEFVHPKDTYCYGRIIHETSGSPCLEFMLHKET
>Lumbrineri_6
MR-VVLLA--TAVVAKMFAERARARADGVDFRITRLNEKYDSMKADFDQKMTRAAKYKIQHLEDRLYDVESDGCGKRNFQCGDLGHHCVSDLFVCDGSNDCKNGHDEDESVCKNHAAAGTVLDADIVHSTCLTHHFDHMTITITGERQLSWFKSVSLVHAKLYLHYDDK---DSDVFEVDGQYYFATRRLVLQPTTEGRLGFMCEFYGHDSSRCHGAIMHEATLEHCAEVILVRRD
>Lumbrineri_7
MK-LLILVVSFVAHAGLLETIANARLDGQKLRADDLEHQLEEVEKTIQKRYAAKFIAENRSLLGRLDKLEGTGCDKFDFNCGDGSHQCVSHLLMCDGHEDCGNGADEAEDVCELPFFDGAAFEGTFYNFGCDNTISETLRFVVVKTTREPFLPSYVKLHFYTVITYREKDEIKSASYIDDGFYNPASRNLVILPDEGFQVALVCNYDPGDNDSCHGKMVHINSLKPCAELHLHKVD
>Lutodrilus
MWIIHLLLFVASAIAENDTPAEARRLIANAAAIGLLEARLETLRGKLGKAAQVDLERNYRETESRLSRLEEPLCEKNQFECGYRSAECIYELFVCDGYKDCSNGYDEDETVCIEPALAGITYTGTSHWTSCETRKDHQTNITILGYRIRKYSPSLIWLKALIESSYQAGGQEVQVTHTAIGHYKFATRQMVLLGE-GSSSGAYCNFDKKDNKRAKCELVKISSLDHCATMLITLDE
>Lutodrilus_3
MWILLLVGLAAAA--PYKERRFQYLVTNQNLHVDKLERDLHALEEEFNKLSHDVDDKTVRQLKARVANLEGSGCHEHQGQCGGDVPQCINDLLFCDGHKDCKNGRDEDPEVCLAVTHVGSSYTGLATWTSCIEQEPHHAVVTITASERKDFFPARVFVRAILAFEVDEH-SHLIRTVPLRGYYNFGRRALVLGPEIGPTYGVRCYFNRGDDDHADCKVVVPASLHVCAHFQANRY-
>Lutodrilus_4
MALVLLL--VAISFV-----SKESPLDAIEARLDLLTTKIEELLERAEKRLDKRQNADERLLMNRIIRMEQPSCPESDYLCGITDFQCVSKLFVCDGTKDCRNGADES--ECELPFRVKDKYVGVEVFDDCVLRRPGGLTVVIKDIQSPPFYPGHPRVRVVIIINYQDKIIRGSVALPSYGYYHFADRRLVISPPLPNVRGLVCQFDGVRDYAFIGDVMTLSHRDACARFSFLRK-
>Macrochaet_2
MRLLVILGLVALA-AAGWASLISARADANELRLAGLRTRIDAIADKLSGVGS---GVSTDSLAARVRRLTGNGCRDKEFQCGGDAPQCVSNLAVCDNTPDCRNGADEGA-VCNVPITQGSSWVGVAYWSSCNSVGTSNVRVIINRVSRSSFFSAFTQMDVTVIHEQN--GQ--YVMENTTGWYGYGARRVFVQPTGGRHIGLSCDFDGVNMRRCEGRLVS-DSGATCADIVMARR-
>Macrochaet_3
MRLLLL-G--MVA-AMAGRFGLQARLDSQEVRLNILTSRAQRTGAQAQALSDNRNAQVIRSLNAKLDQIAGDGCGPKQFPCGGNTRQCVSDLLVCDGSNDCSNGGDEV--SCGNLMPVGSVWVGQSAWDTCTTRRPNQITMTISSSTTQDFFRSFNSLNVVLSVRSSWVGRSAIGVLPSTARFSNAQGRLTVAAPEDDRLGVTCDFDMGDNNKCTGYIIRESSGERCAQFNFVRQS
>Magelona_b
MKLMLLLAAAVLAVV--TADDHNTVIDKLVERTNKVTHDIFHFESRLDARLDP-RIRRAGSLRARVEALEEPSCPEHSHQCGGDDPQCISDLFVCDGHKDCRNGEDEN--DCEIPTKPGDKFVGDVSFDHCTRRRPDHMTLVIESVTTASYFTGFPKVHVHLEIEHESDTEEGHASLPSDAIYSFAEHKLIVYPPEDDGLAFEAVFDGYNFDRFVGNIVHTVSRDVCARFIFHRK-
>Marphysa_s
MR-LLLLAL-TLTRADEDEEVLNARLQEQELLLESLEKQLHHVEDDFHDIKSRSFIREVHADESHLERLEGKKCRKREFNCGHPDRQCISALLACDGHKDCHNGEDESNDLCDSPAGPGSVFEAHLDNDPCTIRKPTKIRAAVLTSTSRSYFKTVEHVRVALVITYHKDGATQTDTLHSDGYFSYGKKWLVVNPPDDNRLMLALIFDTGNRNTARGVIFQEASKDVCVKFIAHRVD
>Melinna_ma_5
MRLVVLLSL-VLSLIKAREELVSRKFAKRTVDIDDVTTEIVNLQRDFRDATESESYKHVDQLEQQIDAMDGAQCGPREVWCGFPSKQCVSELSICDGVQDCVGGRDER--YCDVPLPLGSVWVAGIVFDHCQGMSPRGVAMTVKQINVNPWFPMRPEVHVEFNMDFSSPYAEIRFKNPTQGTYDYATNNLVFPPMRDDRLSMRCHFDRIQDNYTLCDVVREASRGVCARVIYTRIE
>Melinna_ma_6
MWIGFLLAVGTVVLAVAKEHITEFRVKSQNLHIDALESDLHELEEKFGNLSPDIEQSDQNRLRARIRRLGTGKCPLHEVSCGGDWPECVHNLLVCDGHKDCHNGMDENKFTCDDIVKEGSSFSGVTHWSSCMALPDHNTYITITAMHRASHFGPRAFVRAQIVNDVSHDLDHQQFTYTARGHFIFGTRQLVLIPDGKHRFGIVCSFNHGDYDHGSCRIVTEAAKQECARLRVSREY
>Melinna_ma_7
MR-VLLLA--AAVVAQMFAKRAASRADGVDFRITRLNEKLAKLKAEFETKMDRAAKHKVMNLDDRLHDLESDGCGERMFQCGDLAHHCVSDLMVCDGSNDCKNGHDEEEDVCKLHASAGTVLDADVAHSTCLTHHFDHMTITITGERRYSWFKSVALVHAKLYLHYNDN---DSEVFEVDGQYFFATKRLNLQPTTEGRLGFTCQFYDHDSSRCHGAIVHEATLEHCAEVILVRKD
>Melinna_ma_8
MKILVLWA--LFSLG-----LLTGKLEDFKKDLDEATADVVNLEHDIHEKAAKEVMAEIDVLEYQIDHLRGHGCNDHQFWCGGDSIHCVDKVAVCDNIKDCHNGHDED--HCEEPTPAGSVWKGTVVYDHCTQRKPDTISFTIDEYDRSEYFPSRPQIDVTIDIDRTAREGHGHWALVAHATYNFADHKLVIQPPEKDRLGLVCEFDGVHTDHCDGHVIHEATLEPCAEFYFARQ-
>Melinna_ma_9
MR-LLLF--VAVSASQQMAKKAHARHDGMNHRVADLRENTHNLREEFDHRLEAQSLNLVHEVEARVHRMQGDGCSEHELNCNDHGHTCLNELLVCDHSVDCPNGHDEDDAVCVNHVSTGTVLEGDIDHSECMTTHEDHLRITITGESRLNWFSSVVLVHAHVKGHNTDG---STFEHDMDGQYYFARKMLTLQPSADNRLGVICKFYGRLSDRCHLSVVHEATLDACMQAEMAVHH
>Mesenchytr_4
MKLVALIAVAQLSVAKAREVVHDYRVKSQNLHIDDLEEDVEKLEAEFADLGDIPDDATIAALKARIRNLEDSGCDEDHVQCGGDVPECISPLFVCDGHDDCKNGRDEDEEVCLDPVNVGTTYTGITSWTDCLVHSPHITVITITASDRKPAFTARVYVRAVVSFEVDED-SHLVQSYSAKGYWDFGHHRLSLIPTDPDGHGISCSFNLGNHQEADCKIGLVTSKHQCAAFHAKKV-
>Mesenchytr_5
MKLLALAVVAQLSHAAAKEMLHDYRIKNQNFHIDSLETIVTELEEELENLGDAPDHDTIAALKARIRNLEGTGCDEDHVQCGGDVPECISPLFVCDGQDDCKNGRDEDDDVCMDPVAVGTTYTGITSWSDCVLHDPHMTVITITAFERPPAYTARVYVRAVISFEVDED-SHLVQSYSAKGYWDFGHHRLNLIPQDSGGHGVSCHFNLGNHNEADCKIGLVTSKHQCAAFHAKKV-
>Mesenchytr_9
MKLVALIAVAQLSVAKAREVVHDYRVKSQNLHIDDLEEDVEKLEAEFADLGDIPDDATIAALKARIRNLEDSGCDEDHVQCGGDVPECISPLFVCDGHDDCKNGRDEDEEVCLDPVNVGTTYTGITSWTDCLVHSPHITVITITASDRKPAFTARVYVRAVVSFEVDED-SHLVQSYSAKGYWDFGHHRLRLIPTDPDGHGISCSFNLGNHQEADCKIGLVTSKHQCAAFHAKKV-
>Mesenchytr_14
MKLVALIAVAQLSVAKAREVVHDYRVKSQNLHIDDLEEDVEKLEAEFADLGDIPDDATIAALKARIRNLEDSGCDEDHVQCGGDVPECISPLFVCDGHDDCKNGRDEDEEVCLDPVNVGTTYTGITSWTDCLVHSPHITVITITASDRKPAFTARVYVRAVVSFEVDED-SHLVQSYSAKGYWDFGHHRLSLIPTDPDGHGISCSFNLGNHQEADCKIGLVTSKHQCAAFHAKKV-
>Mesenchytr_17
MHLLLLL---VIAVVKALEEEHDEEQEKLISRLDHLTARLQAIDEELEKRLDP-IKIKAQSLLHRLENLEPDSCEKEEYQCGGFEPECIGRLFVCDGTKDCHNGDDEA--HCDLPTNAGDTFVGHVVFDHCSQRKPENMSFTITEVQENKAFTAISKLRAEIHIAHEDDSAEGEVVLPTRGYYRFSSQNLILLPPEDDRLGLICDFDGSNQDRCVGNIVRESSLEPCARFIFHRES
>Mesenchytr_18
MKLIALAAVAQLSNAAAKEMLHDYRVKNQNFHIDDLENTVTELEEELEGLGDIPDASTIAALKARIRNLEGTGCDEDHVQCGGDVPECISPLFVCDGQDDCKNGRDEEDDVCMDPVKVGTTYSGITSWSDCVLHSPHMTVITITAFERPPAYTARVYVRAVVSFEVDEH-SHLVQSYSAKGYWDFGHHRLNLIPNDSGGHGISCSFNLGNHEEADCKIGLVTSKHQCAAFHAKKV-
>Microchaet
MKLRLLLVAAVVVLA--HEPTHDEIIDQLVESANKATHAVFEFEHKLDLRLDP-RIARAGSLRARVQAVEEPSCPEHAHQCGEDDPQCISDLFVCDGIKDCRNGDDEK--HCELPTKAGDTFVGDLVFDHCTKRRPDHMTLVIESVTTPAYFTSVPELHVHIEVEKETDSEEIEASLPAEGIFSFAEDKLIVYPPEDDGLGLVGTFDGYNVDRFVGDIIHTASRETCARFIFHRKH
>Microchaet_2
MWVLLLVGLAAAA--PYKERGFKYIVSNQKLHINQLLEELHELEEKFEKLSPDVDPKDVRHIRARIHSLEHDECPRHQGQCGGDVPQCINDLLFCDGHKDCRNGRDEDPEVCEAVTHVGSSYTGLATWSSCEESRPHNAVVTITASQRKDFFPARIWVRAVLSFEIDEH-THRITTIPLRGYYNFGRRALVLGPERGAIYGVRCHFDLGDDDHATCHIVNPASLHECGHFTATRY-
>Microchaet_3
MWCVLVLLAIGATLAEAKERLTAYRIRSQLLHIDKLEEDIDKLQQEYDSLSAPITDKEVARVKARVKTLEGSICGKREVSCGGDIPECVPELFVCDGRKDCKNGRDEDEDVCLDAVREGSSFTGMVHWKDCFRTTDHNAVITITANRRSSFFGPRAWVRAFVASEEDDAMDEPLAAYQAKGYFSFGTRKLVLIPDAGHQMGIVCSFIFGDNDHADCRVVHQASLHTCGVFRLDRA-
>Microphtha
MNLLLLLA--LVVMAQERWLPLMSRTENTELRISRLSTRVDDLRQRLDSAKEKEYKNKYLDLQDRVDELEGTGCERKYFQCGGDFPKCISDILVCDGHNDCENGHDECDKVCANLVPAGATFEAVLDTDTCTQRKPEHLSVLITGVRKADYYTSRVKISAHITVKFHAGGVTHEAVLPVKGYYNYAQRMLVFLPPEDDGLGIICIFRGHRTDRCYASIMREATLDPCSRFVLYKKE
>Myxicola_i
MRLLVVLLVAAVGLG---RRQGQVRLDSQEVRINHLTAKIQGIEDEFDSRIDRDGHDILAALEIRLDGVDHKACHGNEFSCGGNSNECVDNLLVCDGAKDCKNGHDEESATCSNPAPAGSKFSGVPLRDECTQRKPYEISIIVTDTERPSWYSSTVKVRASILTRSKDRFSTSTANLQTSGYYCFATRTLNLSPPESDRLGVLVDFNTGDPNTANGYVVRESSQDRCALFVLHRD-
>Myxicola_i_2
MRLIILVLLAGVAMCGYGFSYGGARIDAQEMRIAQLNEVMDGLEAKVGNGYDT-VPDSMVRLEKRLGSMEGNDCPERAFSCGRHSGQCVVSMAVCDGYQDCENNFDEDEKYCENPVPAGRSWSGTAVWDSCLVRSNNQFSLLITGNKRYEHFRTRLWIDAVIIESYTVADEKKDETWSSSGYYDYSRRELVLYPPAGGRIGMVCTDS--GPSTTTCEFLTESSKTVCGTATLSRGA
>Myxicola_i_3
MALACLLA--AVTLA---GWYASGRAAVNDLRIRDLESQIHALEERFAARKKTGKVEELKTLEDRVHKIEGTGCPKREFACGGDHKECISDLLVCDGSNDCANGADESEEQCFDLAHAGVVLEGEIADEHCASNHPVHMKMAITSEKRLHWFPSVEDITVIVDMTYADGH---HNQGTYNGKFFFGQRAIVVYHGEGRAVDVVCRFIEGSHDYCHAEFIREDTLEVCGTAELHAH-
>Myxicola_i_4
MKYVLVCC--LIAIA---GSPDSATDLAQSHRLDELLHEFLMLKHKYDVGTERGVIEDMDDLKHTIETLEGHGCEKKEFQCGGDQPHCISNLLVCDGDNDCENGADEA--HCAVTANAGSTWTGYVVYDHCTQRRPDTIQMKINSVSTVPYFTARPKVTGSIMIQKHTKDYDSWTSLPVTGYWAASEGSVVLFPPENDRLGLVCTFHGHDHDTCTGLIVRESIWNPCAEFTFHRD-
>Naineris_l_2
MRLLLIGA--LLALA-QDDSYSSYRVSALENYVEEMEDAVKAINNKWDTKYGPKWIEIQQDLRSHVAELEGTKC-KGRFHCS--NDDCIGNVLVCDGSNDCTDGSDEDAHTCAIETPAGTVLEGDIHDDGCTRRKPNKVRIVVNYAHKYTW-TNRVPVGASVVVSYNDDGHAQSDTLACKGYYSYGRRELVLEPPEDDRLAIVCKFDSIHHDHCHGQIIHEASDEACVDFVLHRRD
>Naineris_l_3
MRLLLACA--VIAHAGSSGGGSGHQLRALESRIQKVAAAVQEIRNYWDNTVAPKFKHQTEDLQFRVRELEGDICGEGKFNCGGDDHQCISNLAVCDGNTDCANHHDEDKDYCTLNAVAGTVLVADHIHDTCTKRRPKKVSIVITSSKRYAWFKNVVHIKANIVLDHSSGDVESTSSLPTTGYFSFANNELVLFPPEDDRLGVTCQFHGSDRSTCSGHILHEATNKECASFEMHEQK
>Naineris_l_5
MK-LILLAIIGLAVCFSDEHFMVLRINANEHRIDVLHHAIDDLADHVHHDDDHDYTRVIDELERRIGALEVHDCDEHEYECGET-THCISELLVCDKVNDCEDGDDESEATCENQAPAGRSWHGTAHWDGCVNRDSNEMTILITGNRRLANFPSRLWVDAIIIDKYEEDHKEISKTWTTHGYYDYSDKHVYLDPPDGKRIAVICDD--AGEGVADCRMVREYDLSVCGTATLTRD-
>Neosabella_8
MNILLLL---AIAAAAAREVEHDEEQEKLVHRLDQITARLQHIDDELEKRLDP-LKIKAQSLLHRLEKLEENDCEKDEYECGGFEPECIGRLFVCDGHKDCHNGDDEA--HCDAPTKEGDTFVGHVVFDHCSQRKPENMSFTITGTKEDKSFTPILKLKAEIHIAHEDDDAEGEVVLPTVGYYRFATQNLVLLPPEDDRLGLICDFDGSDPDRCVGNIVRETSLEPCAQFIFHREE
>Nephtys_in
MRLLLLCAL-VVALA---GKRAGLRSHILNARINKLSHAIDDVNGKIDKTIEKKHVRKIKGLDSAVDKLAGNGCHKGEFQCG--DDQCISDLMVCDGAKECENGADESEFTCKERVPAGTVLTGNIKHAECTRRKPTKFEVFINSARKVNYFSSRMRLGGYINLHFHDGDSDTVDRLDFHGYYNFANRLLAIEPPEDDGLGITCQFWPHTYDHCHAHIVHEASLEPCADFVLYKD-
>Nephtys_in_2
MGLTLLLA--LVAAA---DDSVKGHLESVSARITHMSAQVSDIDHMVDDTVGAGKIPDLHELAERVEHLQGH-CDEGYFLCGDEDSTCVSSLAVCDGDNDCPNGHDEHEPTCEMPLSADSHWEAKVLVDDCSTRQPHLMEMDIVSVTKSTFFTARAKVVADVITHSNIHDSHLEARLRVHGLYSYADRTLTLEPPEDDRLAITCTFHRGHVDHCHGHMVHEGSGEECAAFEFHKK-
>Nephtys_in_3
MR---LLACLLLAQAWESEEMLEGRLDGQEARLDKVQAKLDALQAKADDKLVKGLMKKFKTVEARVHHLEGSECAIDEFECGGIGHMCVHEMHMCDGTPDCYNEADEDPHNCVNLMPAGAVFEGHIHEDHCTRRQPHKLRTVVTSVTTKSYFPSVPKVKVSVLLYYNSDHEERVDTLNGHGTWDYAHHRLLVHALEADGLGLYCKFDGVNEDSCHAHIFNENTHKDCMSFTMHRLD
>Nereis_suc
MGLTLLLA--LVAAA---DDSVKGHLESVSARITHMSAQVSDIDHMVDDTVGAGKIPDLHELAERVEHLQGH-CDEGYFLCGDEDSTCVSSLAVCDGDNDCPNGHDEHEPTCEMPLSADSHWEAKVLVDDCSTRQPHLMEMDIVSVTKSTFFTARAKVVADVITHSNIHDSHLEARLRVHGLYSYADRTLTLEPPEDDRLAITCTFHRGHVDHCHGHMVHEGSGEECAAFEFHKK-
>Nereis_suc_2
MSLWLLLCGVGLALAGRQWAGIASKADAQEARINRLAGRVETVAAKLAAGGERNFMGEFRELEYRVDQLQGNGCEARHYQCGGNTPYCISDLLTCDGTNDCPNGSDESEETCHNPIPAGTVLIGHLNHDFCTSRKPTEMDLVITSVQRSKYFQSRLKVKANLNIVYMAEGAEQTDVLPVEGYFNFGTHQLIILPPESDRLGLVCNFRAGNDHRCNAAIVHEASLTHCGDFVFVRQD
>Nereis_suc_3
MF-LCLLG-LVVALAFADPSVAEGRILNQDARLEQLEKYFDGLTAKYEKFISGARMKRWSQLQDKVWGLEAHHCDDAHFSCRDNVYNCVGHDQVCDGFSDCLNGRDEDDNTCRVVSDVGSAFEGRIMQDPCTKRKPHAFRFVVTGVDIDPNFPQLPHVSAAVVAFYNKDGEEVEESMAVKGTYDYTHRKIILVSPDSDSLIFECSFDNYNDDYCSGEIRR-ESGASCVKFGLGRI-
>Nicolea_ma
MRLLVLLC--VVAMA--DLNDQQDVAEGQEARLHTIQEKMANIRADADKRIKKELEEDIAAVKAHLKKLEPTGCDDRELQCGGDRPKCLSRLLVCDTFNDCDNGYDES--ECATITPSGSIWKGTMVYDHCTVRQPKTLRFSVDNYKIIDYFRPFPEITATVAFDPDSPDYDSSTDVQLHGWMDLGNHIVYYEPPDGSGLATLCIFDGKDNDHCHGEIVRESSQEVCAEFYAERLD
>Nicolea_ma_2
MRLVVLLS--LVTFA-----EEDPHLLEISHDLGDLTADVVGFEDLLTKGGERHVDSELREVKTRINNLGSSGCDDRQFQCGGSNPLCLSRLLVCDGQEDCANGEDET--QCVILTPTDSEWHAEMLWDHCTKARPETFELHIENYHVIDYIKSYPLVDAHLHVTSKTHEYDASALFHLHGWMDLGNHIMYFPPPETDGLAISCIFDGVHDDHCHGQVLFEKSQEVCAEFFLQRQD
>Nicomache__2
MALALVIV--AFVSS---RWGGSARAEVNGLRIHDLQEQLTALQEVVEHRKEIKKIHELNELEDRVHDLEGTGCPKGHFACGGDTKKCLVKTMVCDHEVDCDNGADESEENCFDIAHAGAVLEGDIYGEHCSPSNPTHIKIAITGEKRLSWFPSVEDITAHIDINYADGH---AMSDTFHGKYFFGTHSLVIYHGEGRAIDIVCKFKHGKDDHCFAEFVREDDLEVCGRAVLHAH-
>Nicomache__3
MKFWLLLA--VVALA-----DCKDPDKEQSLQLDKLTHQIRSIHDLIDGSAS-VFGEDIEDMEAKLDDIGGHGCEHHDFQCGGEQPHCISNLLMCDGHDDCSSKMDEDSYHCTVLTGVGSKWRGTKVYDHCTKHRPQHMEIDITNVETTSYFPARPQITAHILIEAHTAEADEWVNLLMHGHWSPADRAVVLHAPETDGLGFTCEFHGHDHNTCVGHVMREKEWKPCAEFTFHRMD
>Ninoe_nigr
MRLLAVLVLVSVIHGGKPNPELRARLDAQAARLSRTSAKAQELISKIERGKAKDVIVGQRHMSIRLRALEGNKCSNKGFYCGGLDSVCVGDLLVCDGNKDCPSGRDEDEALCRPPVEAGDVFEGGVYVDVCTKRRPHTFKYQITSTRKVPYFTNHLHVNANLILISDRDDVESQASLPVTGHYCFARSRLVFYPPEDDRLAFACQFEPTDPTTCQGSIFHEQSEEECLTFVMSKA-
>Ninoe_nigr_2
MK-LFILAVCIVAVASIVNAIANARLDGQDLRISRAEEGVDEAAKTIEKRFAARFLAKNRGIGQRLDRLEGTGCSDKQFPCG--LGRCVSSLVMCDGHFDCASKADESDETCDLPFTDGTAFEGTFYNFGCDSSVSEKLRFVVVKITREPFLKSYVKIHFYTIINYRDKGDLLQKSHTDEGHYNLATRTLVILPDEGRQVASSCQFDSSDDDSCHGELYFTGTKSTCAELHMFKKK
>Novocrania_2
MKFLIVAA--LVATA-SPRPNVRARLDSQEVRLNRLTSRFQKLSDSVGSITDNTNEGTVNGLNLQLDQVVGDGCGDNQFQCGGDAPQCVALLAVCDGQSDCSNGADED--VCDAPIKSGDVYKGTVVFDHCTKRKPNEISLVINSIKNNPYFGNKAYVEASYILGDTNADETGSAFLMSTGTYCYGCRLLATRPPEDDNLSLTCKFDQGSNDRCSGYIINLTTDVKCAKFQFVRQ-
>Odontosyll_2
MKLCVLL---AIA--SADSSGHFETFNKLDDRIDKLVTRLQNVKDRVSRRTDP-IIAKARSLRSRVQKVEGSGCDDKHFQCGGSDPECQSFLFVCDGHKDCRNGADEQ--FCEMPTKQGDYFEGHVIWDTCTQRKPDILAFEITSVRTSTFFTPASLVRANILIDHENPRFDGHASLPAIGAYHLGRRVLAFRPPESDRLALFCKFDGYNMDRCEGFIAHEASLDICAELVFVRK-
>Oenone_ful
MR-FLLLAL-ALTRAEEEDVVVSGRLKEESFWLDQLEEEVKELKGRFDNIGSAKFIHRMQANEDILERLEGSRCGDDEFSCGAPGGECISPLWVCDGTVQCDNGRDEDKETCKNPAPGGSKFVADLDNDPCTERKPTKLEVVVLTSEPSEALTSVEHTRISYVVTYNKDDAEVVETLNTEGIFSYGRSLLSIFPVNENRLAVDLHFDTEDQRLARASIFFEATKEPCFEFTMRRVD
>Oenone_ful_2
MRCALVLA-LGLVNASRGSRDLQAKVDSQTARISRLSGAIQDLQSRLAKGKDKTFLAKQADISNRLHELEPHQCGTGQFFCGKADNNCISNIQVCDGSADCPGEADEDTNRCTLPCEAGAVFKGKVNPHLCTTRRVNSISIHIRSVRQLNWFKARTIIHADIHVDHSTDSKSAHDSLHVTGYYNFAKSRLVFLPPEDDRLGIICDFDGVHNNQAHCSVLREATLTRCLDFHVQRE-
>Olavius_al
MELLALL--LTLACVQDDHDDHMEDYLKIDHRLDKLTSRIQKIKKKIERRTDP-IITRARSLRARVQNIEGSGCGD-EFQCGGTEPECQPYLFICDGHKDCRNGADEA--FCELPTKKGDYFEGHMIWDICTQRKPDVLGFEITDVKSASYFTPVTKLHANVVLEYENALFDGHDSIPTSGTYHFGRHFLALTPPEDDRLGLYCQFDGYNMDRCEGFIAHEGSMDVCAEFIFVRKH
>Olavius_al_3
MRLAIL-ALVAVVC-HARREVRNPHLLATAMRISRLDHEIEGLKHEIEEAAKIDPLGFILEMHARLNQIEGSKCEPNEVQCGWDTFDCVSTLGLCDGHQDCYNGWDESEKTCHGPMVAGNVFSGTADWHSCQPWREHHLSLKITGVMTSKLFPARLGINAHVIADIPHE--NLHLEGDLEGAYVFGQKRLVLMSERHEVLTFVCDFNHGDDERMDCHMVTEASHHECAEMHLTLEH
>Olavius_lo
MKLLVFL--LVLVGVHDHDDDHGEDFDKIDHRLDKLTSRIEDIRDRIHQRVDP-NINKARSFQARVQKLEGSGCDDQHFQCGGTDPECQSYLFVCDGHKDCRNGADEA--FCELPTKKGDYFEGHIIWDTCTQRKPDVLGLEVTNVKEYDYFTPVVKLHVNILLEYENNLFDGHVSLPAVGHYHLGHHTISVIPPEDDRLALFCEFDGFNQDRCDGHIAHEASGEVCAEFVFVRQN
>Olavius_lo_2
MWVIVVLALSASTLASVKERVNRYRIRSQNLHIDDLEHHVDDLEHAMDNLSRPLTTWDVNSLKARVYKNEEHKCPDGEVSCGGDYPECISHLFVCDGRVDCHNGQDEVESVCSEVVHVGSTYQGVLEWDSCEYLPAANVILTVTNSYHSPYFNNRVYVRATLVSDSTKDRPHP-VAIPMQGHYSFADGHLVLRPSSHRPYVVTCTFNFGDHAHADCTVKEIASLHECAKFRIVKV-
>Olavius_lo_3
MRLVLVLTAVAVVVA---SSFLEPRLIGSAIRISRLSKEIRELEHEIKDAAKIDPLGFAKEMHARLDRVEDPVCPAHYLQCGWESFDCVSDLALCDGHNDCYNGWDESKETCHGPIEAGNVFTGMANWRSCLPFLEHPVSMKITGVIKSKVYPARLGVTAHSVADIPHE--NLHVEGDLHGSYTYGSKRLILMPDKRGILTLTCDFNHGDDERADCHLFTEAGRHECADIHLTLTH
>Ophelina_a_3
MRLLLLLVLAGAAVAPLLGGLMQTRVYAHGQRLKNMEQAVEKLENRVDNAITRDYVNNLNNLADRVNDIEGTGCGDKEFQCGDDLHHCIDKVLVCDGFSDCDNGHDEDAGVCTNPVPAGASFHGEMHFSHCATLPDFEMRLFVTGTKTYDYLSSVTNVRATLVSSGKA-GD--DVTFNARGAYGYGSRTLVLSDPDNAGLELSCGFAAHDSKHANCKLVETFTRQECAQLRLTRD-
>Ophelina_a_4
MRLALVLA--LLSAA--DDNPFKDEVDEQDQAISRLESRIGIIFAEADKAVNQKYAQVLDNLEAQVEGIEGTGCEVGEFNC-GDGFTCIDKVLVCDKHNDCKDGYDESEGVCFNPFETDSVWIGTFITDSCTTRQPQNMKLTITDAHPQDYLHSDVSVTAAIYLEASNFGEHVEANFRLHGDYYFGTRQMVFQPPEDDRLGIIIQYDGHHSRDATGWVVRESSLEKCAEIIFHRQ-
>Osedax_muc
MKIVLVLSIIRV--S---GE-IEKKLIASDQRLDELVYRVVNTRKILEKMDKKEKMNMIKWITKLMDDNDGQW-SNKKFKC-GNSVEYIFPFSVCDGIVDCDDGSDEDNSTCVNPVIEGSVWKGLPIYNKCNSDTCQNVVITILSTRRPHWFSAYIQIKARLEIRILENKETRVETSTIVGAYSFGTQSLFMHTWKSNRIVLLAQFDGIYSDMCHGYQVHDTTMRTCAEYKFFRQS
>Osedax_muc_2
MRLFILL---GVV--EMSYGLASSKLASNSIRLRTLAEGLVNLRSKVDDARDDDSSDAFEELHNRLALLEKNNCHSGALRC-GQSQQCVSDLAFCDGVSDCYNRFDESKEVCQKVPKSGTFWAGKVYRAGCGFTEQSSARLFITGNHYNPFFGARVGMSAQFTLEFDNEGTPMKNEFNLFGNYDYGRKEVDLDDSA-HIVELKCDFNM-SNKWMHCNILESAAQLNCGHIHLVKQ-
>Osedax_muc_4
MR-ILLIALVGVS-ALEFPTPLGHYADAQALRMNHLQNKLEVLTKSVDSLNT--EKEDVSGALNFLRMLKGNGCKKDQFQCPGQIPQCVNNYAVCDGVKDCRDGQDEESSTCVNRSPVGSSWGGDLQWIGCASHRSKRMYVIITRAERHPFVPSIMSITATLVFTWVENGRTMSNTEQTVGVYSYGARAMKLNAAPNVSADVECTF--TDDVHCHGKLFKASTGTTCSEVILNRH-
>Owenia_fus_4
MK-LLLL--VAYATAGGAGFAQRTRVDAQALRIGRLEQEIADLANKYDEANSDSAVETLDYLNDKVEEIREKHCPQGKVEC-LDNGECIDTLLICDGVDDCADRSDEKSIVCNLPISVGNSYGGYLLSNDCLLGGKTKVSVAITSVTVLPWFKQRPKIGARLTYSYSDRGTDTSGSYRVSGYYNPGTATLTLDSVDDDDIGFSAKFGAYNNDQAVADFRLLHHTESCGQVFLKKE-
>Palola_sp_
MR-ILLLGL-ALTRAEEEDEVLSARLNEGSLSLDHLEKEIDMVEANFKNAVKDHFIREVNSDESRLERLQGSRCQEKEFSCGGPSGQCVSHLLACDGEEDCHNGADEEEDLCDRPAPPGAVFEAELDNDPCSVRKPVKVRVVILSSERKKYLRSIENIRASIEATYYKDGDLKTDVLNLDGFYSYGWQSVILHPLDENRLIVRFTFDDASRRIAQGFIYHEATENLCMQFELHRVD
>Parachilot
MKLRLLLAAVVVSAA--KKFDRDEAIDHLMEHTGEVTHEIYDLEAKLDARLDP-RIQRAGSLRYRVEELEDEKCGEHEHSCGGDDHQCISHLHFCDNHTDCRNGDDEK--HCTPPIKAGDRFTGDVVYDECTTRKPEHITIVFESVETAAYFTGFPTFHVHLEMDSHDHDDEDESSLPADGHYSFADHELFIEPPEDDGLGFVGVFDGYNFDRFVGDIIHSTSDEPCARFIFHRDE
>Parachilot_2
MWLLILSALVGLTVARLFGTVIDPRLAANALRIINLERKLKSVREKLHEAEEVDPERFINNLIVRVDDLEGSHCPEHEFQCGGNEQECVSDLLVCDGKNDCHNHHDEDEDVCTYPVKAGHILSGVSHWTDCLTRDDHVTRIVITQTKRRKFFQSRIWIRANVESDLEIDGKKVVSEFHAKGYYNFAHRRLTLIAADDQHYAVVCDFNYGDSERATCNRVEEASNHHCAHLDVHLED
>Paralvinel
MALAILLA--AVQVS------FADRDEVNEMRLNDLQGKLQDLQHILDERAQTQRFREFHELRARVHSLTESKCGRREFHCEDSEVHCIHDILVCDGANDCHDGSDEK--HCENPAYAGATFHGNEFNNKCEHFNAEHIHVDVIEEKRYNDFPSISLLDVKVSL---DD----KSSKMYKGVYSYGEKAMVLYPEHGNGFGMICRFDTDESKFCHAEFISLISRNVCAEAILTLKE
>Paralvinel_2
MMLLVLAC--LVTSA-------SQRFEDLGEEIASLSVDVLAFDAKLMDRVQHERAAEMSWYTSRIDTMKGYGCKKDELQCGGDKPKCISRLLICDKEKDCPNGIDES--QCKIFTPVGSKWKAKFFDDTCTKRKPKEIIFTIEEYKVPVELLSYPEVKATGYVEASNDDFSYSTSLKLEGVMDLGNNRLYFNPPESDGLAIECIFNGVYDDHCHGVITYVTSGKPCAYFTMTKM-
>Paralvinel_3
MR-LIFLC--LTATA---QTADDAHFEGQKARLESLKQKLSDLKHELDERLKRMVDDEMDLMEQAIIQAESTGCKDNEFQCGGHHPKCISRLLVCDSYSDCDNDADENE-QCRVYTPGGSIWEGRMEADSCTSRHPKEVRVTIDSYKIIDYLRSFPEVTATIDFDPHAPNYDPATSLHVQGHMDLGDNRLYFSSHEKSGLAFECTFDGIDDHHCHGRVIHESSQLPCAYFTLHRVD
>Paramphino
MDLILLLA--GLAAAAAATRLLAVRVDSMEVRMNEGSKKLEKLSGSFDTLSGHKGEKMIKKLEARLSHLEGSDCPEGHFQCGGLNKQCITNLLVCDKHKDCANGADEDSHRCHPPAGTGSVWEAHLHDEGCTQRRVTKIRLVITKETTLDFVPALTRVKASAIITHSEDGQHSTQIFNVDGVFRPALLEVEFFPPEDDQIGIKCTFDGVDNSHCNGTF--THGHGSCGHFTFSHVE
>Paramphino_2
MSLLLV--ALVVAICQGAQRLLQLRVDSQEQRLAKASTLGHGLRTKVDAILGTTNIRRVKQILKRIEHLEGGGCEDDHFACRDGSNRCVSRLLVCDTVKDCNNGADEDKVLCVSPS-TGTYFEAHPKDSGCANRFVDKFTVTLTKVEANEYVAGRPRIEAGVHATSSTGGKQQQEYFSVKGSWDPSHHKLILNPPEHAPWGLQCVFDGVDNTHCDGSYYNINTHEICGHFTFTKK-
>Paramphino_3
MKLMLLLAAAVLAVV--TADDHNTVIDKLVERTNKVTHDIFHFESRLDARLDP-RIRRAGSLRARVEALEEPSCPEHSHQCGGDDPQCISDLFVCDGHKDCRNGEDEN--DCEIPTKPGDKFVGDVSFDHCTRRRPDHMTLVIESVTTASYFTGFPKVHVHLEIEHESDTEEGHASLPSDAIYSFAEHKLIVYPPEDDGLAFEAVFDGYNFDRFVGNIVHTVSRDVCARFIFHRK-
>Paramphino_4
MR-VLLLA-VPVVCA---GDILRNRADNNDVEINRLFNAAWKLEEVLDKLKS--SGPKVDELKARVDALTGNDCGR-LFEC-DDRSACISPLHTCDGYDDCGDHSDETDVTCTNLCPTGSSWGAAISHNECFKNAADHLRVVIAAAERSEIFPASVHLDVTTFLHKKD-GE--LSIGQAEGFYYFGTRSAKITATDGDILELEIRFNRAQTDIAHGILHRGFSQEACGEIILVRE-
>Paramphino_5
MRLLLLVSL-ALV-AGDLAARAASRIDAQAFRLERLTRKLEKLQGQVDEVEYANELDHTGSIQARIEHLEGGECHQDEFTCGRD-HECTSDLVVCDHYEDCHNGHDEDVEVCTCRTKTGDVFHGHVRWTACRAYPEGELTITITRNEVLDYFNPRVWVSASVKIEHDEGRQHIGHAESHDGYYNYGHRRLVLQPAEGDHLGIKCEFFS--DDLADCVISEEGASTDCAHVRIVREH
>Paranais_s_2
MWLFAVLAAISLAAGVGIRSFIEPRLAASAVRLGRIERELGEVHDRIVQAQKVDPEGFLNDLNDRIDHVEADHCSNRELRCGQDTMECVNTLLLCDGQNDCHNGWDESAKTCSGPAVAGNIFAGTATWTACKNHNDHPIQIAITGTFKAKFFGARIAVRGIVSVDFNDDGEKEHTDVDVKGYYTFGRKRLVLFPKSGEHLGVLCEFVHGNDSTAECRLTHEGSLLDCATFHAVLQ-
>Paranais_s_3
MML--LVVVFLVAVV-IAEEDHSADFEKIDERLDRLTSRLQGLVDNIDNRVDP-RIRRAHSLEQRVVRLEGDGCGDREFQCGSDNPQCVGALLVCDGVKDCRNGHDEE--NCELPTASGASFEGHVISDSCTKRRPDIISFDITKVRRDNYFNTVAFVNANIRISYDGPQRSGSVVLPTTGYYNFGQQRLVLNPPESDRLLLTCDFDGYNLNRCNGEIKHEASLEVCATILFTRA-
>Paranais_s_4
MWLGLLAVVLSSTSAKAKEKVTNFRVRSQNLHADFINSEIDKLESEFAALSGEPDPAQLARAKARINTLEGNKCSANEASCRGDWPECVHNLLFCDGIKDCHNGYDEDADVCGKVVSVGSSFRGIAHWHRCVNARDSYATITITQARRSPFFTSRTFLKATVTRETDDG---ETFSYSGNGYYVYATRQLFLVSDTGERRALICNFNQGDIDHAECTIAQESSLQECAVIKVSRV-
>Paranemert
MSLLLV--ALVVAICQGAQRLLQLRVDSQEQRLAKASTLGHGLRTKVDAILGTTNIRRVKQILKRIEHLEGGGCEDDHFACRDGSNRCVSRLLVCDTVKDCNNGADEDKVLCVSPS-TGTYFEAHPKDSGCANRFVDKFTVTLTKVEANEYVAGRPRIEAGVHATSSTGGKQQQEYFSVKGSWDPSHHKLILNPPEHAPWGLQCVFDGVDNTHCDGSYYNINTHEICGHFTFTKK-
>Paranemert_2
MKLMLLLAAAVLAVV--TADDHNTVIDKLVERTNKVTHDIFHFESRLDARLDP-RIRRAGSLRARVEALEEPSCPEHSHQCGGDDPQCISDLFVCDGHKDCRNGEDEN--DCEIPTKPGDKFVGDVSFDHCTRRRPDHMTLVIESVTTASYFTGFPKVHVHLEIEHESDTEEGHASLPSDAIYSFAEHKLIVYPPEDDGLAFEAVFDGYNFDRFVGNIVHTVSRDVCARFIFHRK-
>Paranemert_3
MYLILLLA--GLAAAAAATRLLAVRVDSMEVRMNEGSKKLEKLSGSFDTLSGHKGEKMIKKLEARLSHLEGSDCPEGHFQCGGLNKQCITNLLVCDKHKDCANGADEDSNRCHPPAGPGSVWEAHLHDEGCTQRRVTKIRLVITKETTLDFVPALTRVKASAIITHSEDGQHSTQIFNVDGVFRPALLEVEFFPPEDDQIGIKCTFDGVDNGHCVGTF--THGHGSCGHFTFSHVE
>Pectinaria
MSLLLV--ALVVAICQGAQRLLQLRVDSQEQRLAKASTLGHGLRTKVDAILGTTNIRRVKQILKRIEHLEGGGCEDDHFACRDGSNRCVSRLLVCDTVKDCNNGADEDKVLCVSPS-TGTYFEAHPKDSGCANRFVDKFTVTLTKVEANEYVAGRPRIEAGVHATSSTGGKQQQEYFSVKGSWDPSHHKLILNPPEHAPWGLQCVFDGVDNTHCDGSYYNINTHEICGHFTFTKK-
>Pectinaria_2
MYLILLLA--GLAAAAAARRLLAVRGDSMEVRMNEGSKKLEKLSGSFDTLSGHKGEKMIKKLEARLSHLEGSDCPEGHFQCGGLNKQCITNLLVCDKHKDCANGADEDSHRCHPPAGTGSVWEAHLHDEGCTQRRVTKIRLVITKETTLDFVPALTRVKASAIITHSEDGQHSTQIFNVDGVFRPALLEVEFFPPEDDQIGIKCTFDGVDNGHCVGTF--THGHGSCGHFTFSHVE
>Pectinaria_3
MKLMLLLAAAVLAVV--TADDHNTVIDKLVERTNKVTHDIFHFESRLDARLDP-RIRRAGSLRARVEALEEPSCPEHSHQCGGDDPQCISDLFVCDGHKDCRNGEDEN--DCEIPTKPGDKFVGDVSFDHCTRRRPDHMTLVIESVTTASYFTGFPKVHVHLEIEHESDTEEGHASLPSDAIYSFAEHKLIVYPPEDDGLAFEAVFDGYNFDRFVGNIVHTVSRDVCARFIFHRK-
>Pectinaria_4
MWALLILG--LTALV------------ATSNGLDRLANEFNVYEDNQAAYKDRSALASLSYLAFKKDKLAGSGCNEHEMQCGGAVPRCVSRLLICDGYQDCESGADEM--QCDTIAEAGSVWKGALEWDECTRAQASELTLEIESYTVDVALRSFPDVVATLSGEAEHGDHSFSSSVTLKGVMDIGNHIMYFPSPNDNGLAFQCVFDGIDNSHCHAAFLREATGDVCAEYYFSRQ-
>Pectinaria_5
MAWACALV--GLVFC-----HHTSRYDVNKFRLDDLSERLEALAAERQDDYDF---AKVANLKAEIDALSPNGCGKYEFSC---DHKCVYHVLACDGVNDCADGADEA--NCDNPVGAGTVFSGHTADSDCGSSEASEVEFSIISETRYNWFPSVASLKVKSKVTDIDGG---VVEGERDGKYFFGLRKLVVYPAAG-GLGMVCDFIPGSSTNCNAVFKSEATLAACGHAKMSAA-
>Pectinatel_2
MKL--LVAVLLVATA-TADVDHSADYDKLDDRIDQLTSRVNALIGKIDARVDP-RIRRAHSLEQRVVRLEGDGCGKREFQCGSDDPQCIGSLLVCDGVKDCRNGNDES--HCDLPTNVGAFFEGHVITDSCTKRQPEIISFEIKAVRRDTYFSAVAFVRANIIIKFDDGHHAGEVTLPTVGYYSFGASKLVLTPPEKDRLALTCDFDGYNIDRCDGEIKHEGSLEVCATLLFTRK-
>Peobius_me_2
MKLVILMM--CVALAQAMAIGMAARLDSQEVRLNELTAGVQNMADRVSTGSGLKVTARLTAFNSILNFKFGNGCSNKKMPCGGDTTQCVTAAVMCDGVNDCTNGGDEV--NCGNPMETGSVWKGMKIFDSCTNRKPSSMTLTIGAYTGKN-------MQTSLAVTGENSAETRSALLFSTAMFSKARQAFAMRPPESDGLGVVCIFNLGRSDRCMGFVIRAATGERCAAFLFDRQ-
>Peobius_me_4
MRLLLLFGLVVVV-AAGWASLIAARSTVNEVRMQTLRQRLNGLADRLKGVGDG-IATDTLALGLRVRTLTGNGCSEGQFQCGGDAPQCVSSFLACDGSAECRNGNDESTTTCTNPYGGGSVFSGRTRFTACAFKGPAGIRVLITSAN---ELPGRSVLTATVVVQMLD-GT--IISENTSGNYWFGTEMVQIEPTPSNRVGIKCAYNRATGD-CTGQVVN-NSGQTCGDIVLQ---
>Peobius_me_5
MRLWVLFILVGAVWAPQGLGMASARVSAHKMRLDTLNTAIDGLEGRINDALSSDIGDAANNLAARLNKLEGTGCELGMFQCGGNARDCISSLLACDGSNDCGNGADESDDTCRVLTPAGSAWEGDTNWDQCRIANNERLRVVITGNRRVKYFPTRLWVNAMITFTEDRNGQKVVNSFNTRGFYSFGDRMLVLAPPEKISVGIACRFN--SDTQADCQFRQRSSLAICGTTRLNRA-
>Perinereis
MK-LLLLG-LTVALALTDPGVAEGRIANQDARLEQLERYLEGVISKYQDYAEGGRIRRWHALQDRVWGLEAHHCDDEHFSCRDNVFNCIGHNLVCDGTRDCLNNRDEEKETCRVVPDVGSAFEGRLPADPCTSRKPTTFRFVVTSVDISPYFPQEPKVKAAVLLKSDREGEVQEWSLSATGIYDYTHREIILYSPDSDNLVFTCRFARYNDDNCRGEIRR-ESGTSCSKFGLSKM-
>Perinereis_2
MSLWLLLAGLAFVQAGRQWASIASKASAQEARINRLAGRVESVADKLRKGGERNFAGEFRELEFRVDELEGTGCDKRHFQCGGNTRECISDLLTCDGSPDCANGADEEEEPCHIPIPAGTLLVGHLNHDFCTKRKPNEMDLFITSVTRSKFMQSRLRVKANLNIKYTSEGSEVEDVLPVSGYYNFGTHELVILPPEDDRLGLVCRFRAGNDNRCMAAIVHEASLAHCGDFVFIASH
>Phagodrilu
MWLLVLSALAALTLGGGLADVAEPRLAATAIRIYQLEKRLGKIRAKIEDDKKHDPASIFNELKARTDSVEGNGCPARDFQCGGHDRECISDLFVCDGHKDCHNGHDESDDVCTGPAKAGNVFVGYTTWTSCQVKDDHQTSISITSTRRSKFFTARVRVTANVAADLEKDHHHTIVSHPAHGYYNFGTRKLVLFPDEGKHLAVVCEFNHGDDIRAECRLGFVASKNECAHAFLHLET
>Phagodrilu_3
MQWALCWAAVALALA--ETHDHSEDMSKVETHLRKVAYRFASLEDKIATRQDP-RMQRIGSLDHRIEAVEGNKCGRKDFQCGGSDPQCINNLLVCDHHKDCRNGHDEE--HCKLPLKEGDIFVGDVVFDHCTKRQPEHMTMTILSTKTESFFPGFPKVATTLSMEYDRHDVEGHVTLWANGRYSFAKDRLTLRPPEADRLGFVAQFDGADFDTFDGIIRNDGSLHVCAKFIFHRKH
>Phagodrilu_4
MAFLLML---FVA-A-QLYDQNVEPIDALEQRLNVLTYRLELLAFGVDNRLEE-VVKESRTLKMRLSAIEESDCSEGQFQC-GDTTKCISHLFVCDRIQDCSNGEDEN--ECDLPFGIKAEFEGTEIFDNCGQRHPGNFTLVIKSIRASHIFPGFRELGMVIVIRYADRSIRIGVAIPVRGYYRFSDRTLVVFSPGPDRIGMNCKFISGDFNTCIGTVIKESSDAVCAQFYFTRKH
>Phagodrilu_5
MWLLILSALAALTCA---HEVDETRLGATAIRIGALENRLKKIKEKLTDAEKHDPVSMFDELVARVDHKEGNGCSARHFQCGGHDRECISDLFVCDGHTDCHNGHDESEDVCTAPVKAGNVFTGTTTWTSCLVRDDHVTRIAITSTRRVKFFTARVRVTAQVSADYVADHHTETDSSPYHGYYNFGTRKLVLFP--DRHIAVVCEFNKGDDERAECS-SQLASKHPCAHTLIHLQ-
>Phagodrilu_6
MKLALLLLVLAVILA---EVDHEKEIGKIEGRLEKVAYRMLKLDHDIDTRVDP-RFQRIKSVRYRIQQVEGTGCRKDYFQCGGSDPQCVNNLLVCDGHKDCRNGADEI--NCKTPLKAGDVFVGSVVYDKCGLGQINTIEFDVKSVDKSTFFTPVTKLSVNLVITKEGVG-NSEHVLFSPAFYELATHRLKLSSTQSNRLGFNCKFDGADFDHCTAYSIHEGSLHDCAKYLFTRKH
>Pherecardi
MPFALI--ALAVIACQGAQALLTMRVDSHEHRLSKASIEIHTLQKKAYTMLGSNLAKRIRQIRKRIKHLEGSHCEKDHFACGDGSDRCISTLLVCDKVNDCNNGADEEKNLCAEPE-TGTKWEAYLKDAGCARRIIKKFSVTIRKVISNKYLVGRPQIEASFLATSVTKGRHIQEFFVVTGSWDPAHQELIFSPPKHDPLGIICRFDGVDHSHCEAAFYNVHSHKECGFFTFTKIK
>Pherecardi_2
MSLSLV--VLVVAICEGALKLLKIRVDSQTQKLARESIDFHNLQTETNKILSSKYAKRIKQLRRRIALLEGTGCAKDQFSCNDGSQRCISNLLVCDGVDDCNNHADEDKKRCELPV-VGSQMVAHPKDSGCVGRQATTISITVKKVTTNVYLPGRPQLDLGILGTSITNRKSIEEYFSATGSWDPARRRFTLNPLQYGPWGIICDFDGIDEDHCEGTFFNVYTHETCGFFTFTVTK
>Pherusa_pl
MRLLLLLGLAAVV-AVGWAGLIAARSTVNEVRMNTIRQRLDGLAEKLKGVGA---GVATDALGLRVRALTGNGCKDKEFQCGGDAPQCVNNILICDGSVDCRNSNDESSRTCTNPYTAGNSASGSVRFTNCALKGKATVRAMITSDD---AKPGRSALTATIILQMDN-GD--VISENTSGNYWFGGEMLALEPTPGQKIGIRCNYNRVDGS-CSGSLVN-NNGDACASVVLA---
>Phoronis_a_2
MKFLIVAA--LVATA-SPRPNVRARLDSQEVRLNRLTSRFQKLSDSVGSITDNTNEGTVNGLNLQLDQVVGDGCGDNQFQCGGDAPQCVALLAVCDGQSDCSNGADED--VCDAPIKSGDVYKGTVVFDHCTKRKPNEISLVINSIKNNPYFGNKAYVEASYILGDTNADETGSAFLMSTGTYCYGCRLLATRPPEDDNLSLTCKFDQGSNDRCSGYIINLTTDVKCAKFQFVRQ-
>Phreodrili
MKILLLLAAVLVVL----GTPLNKALHKLDTRMNRLSTRIGIVASHLRDRINP-RINRALSLKQRIIHLEDDTCDHDHFQCDDDNHHCISHLYMCDGVKDCRNGEDEE--HCGVPLSKGDIFIGHVVFDHCTSRKPDTMTLHITDIGAEPYFKGWPRFAGRMEVHKETDEMDASASLAVKGYYNFGNDRLVIAPPEDDGLALRCIFDGINWDKCVGEIGPSTTLEPCAEFIFFRQF
>Phreodrili_2
MLYILLLGVAAVGSRFMKDHINNYRVESQNLHVDHLEEEFEEVEEEFENLSDLPDTTTMRRLRARVRNLEDHHCNDHEVPCGGEIPQCVGTLLVCDGHKDCNNGRDEEDYVCLTPIHVGSTYRGLATWSDCRIGPPHYTSITIAATKTVEFFKARAYVKAVVTGEIPDDHEISLRSYNARGYFDFARRRLVLAPEPGHHLGIACRFNLGDYDHADCTIREILSLHECGSLRVERT-
>Place_kaba_2
MR-FLLLAL-ALTRAEEEDVVVSGRLKEESFWLDQLEEEVKELKGRFDNIGSAKFIHRMQANEDILERLEGSRCGDDEFSCGAPGGECISPLWVCDGTVQCDNGRDEDKETCKNPAPGGSKFVADLDNDPCTERKPTKLEVVVLTSEPSEALTSVEHTRISYVVTYNKDDAEVVETLNTEGIFSYGRSLLSIFPVNENRLAVDLHFDTEDQRLARASIFFEATKEPCFEFTMRRVD
>Place_kaba_3
MKLRLLLVAAVVVLA--KKDSKKDSVDKLLERTGEITHELYAFEAKLDARLDP-TIQRAGSLKHRLEEIEDPTCDDHEHQCGGDDPQCVNNLLVCDGHKDCRNGEDED--DCTVPVKAGDTFDGEVVFDNCIKSDPEHITFTVDSVSTAAFFTGFPVVNVHFEAETEDDDEEREASVPARGFYSFAEHAFHISSHDNYGLDFYGEFDGHDFDRFVGNFIRVSSDEPCARFIFHREE
>Place_kaba_6
MPLLLLLT--VI-AA----DLASDAVDDVSARIDDVDSRIRRLDSMAERRLNKERIEEFLLLQQRITTIEEPNCDEWEFRCGISDRQCISKLLVCDGIDDCRNGEDEK--NCQLPFKVKDTFNGEEVFDNCVLRRPRAMTVVIKEIHQPPIESGIARIRAVVILNFQDAEIRGSVALPSEAVYRFADRVLEISSPLPNVRSLVCHFDGLRDHVFVGDVMMKSQRSACARFQFRKQ-
>Place_kaba_7
MWLLLLVGLASAA--DPKSRRTEYHVKSQNLHLDEILEELRELEEEFDERDLEEDTKEVRMLEARISNLEHAHCEEHEAECGGDVPECVSELLFCDGVDDCNHGEDEDDDRCPEIVHVGSSFSGIATWGACENFHPHSAVVTITAAEQNEYYPSFVRVKGILSFEEDEH-THKIKTFQLRGLYSFARHELKMGPDHGGHYGVKCDFNLGDNDHADCHIVLSDSRDECAHFRADRY-
>Pomatoleio
MKVLVLWA--LFSYG-----PMKGRLEDFKKELDEATAEVVNLDHDIHEKAAKEVMAEIDVLEYQIDHLRGPGCGSHEFWCGGDSIDCIDKIAVCDHQKDCANGHDED--HCEEPTPAGSVWKGTAVYDHCTKRKPDFISFTIDEYKVPDFFPSRPEIDVTIDIDRTAAQGHGHWALVSHGTYDFADHKLMIQPPESDKLGLICEFDGVHEDHCHGFVVHEATLERCAEFYFHRE-
>Pomatoleio_2
MR-VLLLV--TAVLAKMFAERARARADGVDFRITRLNEKYDSMKADFDQKMTRAAKYKIQHLEDRLYDVESDGCGKRNFQCGDLGHHCVSDLFVCDGSNDCKNGHDEDESVCKNHAAAGTVLDADIVHSTCLTHHFDHMTITITGERQLSWFKSVSLVHAKLYLHYDDK---DSDVFEVDGQYYFATRRLVLQPTTEGRLGFMCEFYGHDSSRCHGAIMHEATLEHCAEVILVRRD
>Pontodrilu
MPLLLILSLFGVG-ADSKESRDYKRLLLNAEAIISLEERLNILRQKLEKVPEADRLRSIKNLEAKVARLEGRSCAQNQFECGFHSGECIYELFACDGHVDCSNGLDEDEDVCITPALAGITYTGTAHWEKCEIRDDHPINITIVAYRIRKYSSSLIWLKALIESNYYQNGRLVHISHTAKGHYKFARRQIVLLGE-GSSNAAYCDFDRGVHSSAKCELVRMASFEPCATVYLTREQ
>Pontodrilu_2
MKLRLLLAAVVVVAG--DKFDRDELIEHLVERTGEVTHKIYEFEQKLDARMDP-RIRRAGSLRHRVEELEDPKCPHHEHSCGGYDHQCISNLFFCDGHVDCRNGEDEK--HCTSPLKAGDRFIGDVVFDYCTTRKPEHITLVVESVNTAAFFKGFPKVHVHMEMESHDDHDHDESSLPNDGFYSFGTHELIFQAPEKDGLSLHGEFDGSNFDRFVGDIVTVSSDKPCARFIFHRDH
>Pontodrilu_3
MSLAVLLA--LMALT------AADEVDDIGSRIDDLSFEINKLQKLYEKRLDKKRIEDFLYLRHRVSRFEDSWCGDAQFQCGIGNNQCVSKLLVCDGFEDCRNGEDEA--HCIIPFKVKDEFYGVEVFDDCVLRRPGAMTVVIKDIQQPPFYPGHPRIRVTIIINYQDEVIRGSVALPSDAHYYFPDRRLEILPPLPNVRSLICHFDKIRDDIFTGDVMTMSNLNACAKFRFRKN-
>Pontodrilu_4
MWLLFVIGLAAST--DRKETRMKYIATNQELYLEKLEKELHELEDEFEHLSEDVDDLSIKHLKARVHNLEEHGCKKDEVSCGGDVPQCISKLFFCDGHVDCKNGNDEHDDHCEAPAHVGSSYTGIATWKSCEALRPHHAVVTITASLRREFFSAAVYVRGILSFEEETK-QHAVRTYPLRGFYNFGQRQLLLGPDRGPIYAVKCDFNLDDDDNADCYIVNPASREVCAHFQATRY-
>Pontodrilu_5
MCMILILFVAGTVSSYLVQQLEDSEITGQELRLNKLINELVMVEIRFARLRPFDNPLQEFTLHARITSLEGGDCKPDQVECGGTSGQCISDLFVCDGIKDCANGRDEDPNICVDTVKIGNAFVGLSFWNSCRLRSIHRSLLVLTGTWRHPDFRARVWLKGFVLNQFKD----KEETYNVNGYFNFAKRRIVLLPDDQEDLAIECVFDRGDDIHLGCKIVNPATFIICGSIIMVRL-
>Pontodrilu_6
MLLLLLSALTGLVLARIFGESFDPRLAANALRIINLEKKLHSLKEKLHEAEKIDPERFLNELLARVDDLEGSHCPKRTFQCGGNEQECVSDILVCDGHKDCHNGHDEADDVCTAPVKAGNIFSGVSTWSDCLNRNDHVTTIAITQTKRRYFFKSRIWIRAHVESFLEENGHKVTSDFRAKGYYNFATRRLALIPVEETHLAVVCDFNYGDDERATCHRVLEGSLHECAHLDVQLRE
>Praxilla_p
MRLFLLAC--LLALA------ACHTDADQSSHLDQLTHQAGVISDLLDSYMS-DIHEEFAGLADDLNELDGSACEHKDFQCGGENPHCIGHTLVCDGHSDCDNDSDEDEYHCHVATEQGSHWVGSVVYDHCTRRKPDAMDLTIKSVTTLSWFTASPQVVAQVKVEKKTDESHSYSNFEIHGHWDAAERELFLSPPEEDGLALTCKFHGHDHDMCVGHVVRQISMEPCAEFIFRRT-
>Praxilla_p_2
MALALAFV--AFVSA---RWGGAGRAAANNLRIHDLEEQLTALQERVEARKKLEKMAELNHLRDRVDDFRGTGCPGKDFSCGGYSSQCVSGLLVCDRAADCANGADETEENCFDIAHAGQVLEGSISGEHCSPQNPTHISVSITGETRHHWFPSVEDITAHVTIDYADGS---SVSKDLEGKYYFGTHTLVIYHGEGTAVDLECHFTHGKDDHCYAKFVREDDGSVCGHATLHALY
>Praxilla_p_3
MRLWLL-T-VLVAVA---NEEDAAAAKEQSQTIDALTHKLFALSDQVDSMPS-KAHNAIEELDHELDQLDGKLCVPKEFSCLTDAHKCISSLLMCDGHDDCGNGNDEADSHCKISSSIGSKWHGERIYDHCTQRKPSTMELHITDIHTVPFFKSRPQLEARLLIEHHDKNADSWSNLKLTGYWNAAERAIMLGAPESDGLGITCHFHGTDRQMCVGHVVRERTFEPCAEFIFHRQ-
>Prionospio_3
MR-LLLF--LAVSASQQMAKKAHARHDGMNHRVADLRENTHNLREEFDHRLEAQSLNLVHEVEARVHRMQGDGCSEHELNCNDHGHTCLNELLVCDHSVDCPNGHDEDDAVCVNHVSTGTVLEGDIDHSECMTTHEDHLRITITGESRLNWFSSVVLVHAHVKGHNTDG---STFEHDMDGQYYFARKMLTLQPSADNRLGVICKFYGRLSDRCHLSVVHEATLDACMQAEMAVHH
>Prionospio_7
MKILVLWA--LFSLG-----LLTGKLEDFKKDLDEATADVVNLEHDIHEKAAKEVMAEIDVLEYQIDHLRGHGCNDHQFWCGGDSIHCVDKVAVCDNIKDCHNGHDED--HCEEPTPAGSVWKGTVVYDHCTQRKPDTISFTIDEYDRSEYFPSRPQIDVTIDIDRTAREGHGHWALVAHATYNFADHKLVIQPPEKDRLGLVCEFDGVHTDHCDGHVIHEATLEPCAEFYFARQ-
>Prionospio_8
MRLLLLFGLI--ATAGGYYG-VGQKVEDAAFRLERLEAKLNAVRDRLEGD---DKVDHFIDVMSMVESAEGNSCDDSEFQC-QPCGLCVSTLLACDNVQDCVNGDDESESRCKNVVESGASFKGNIHWVGCKARDDSEMRITITGNKIYHYFPSRIWLDARTTFDYGDS----EHSFDLTGFYDFGHKRFVIDPPIGEHVSSTCNFV--TNDVIDC-VVSGTGNSKCADVRLVRQ-
>Pripapulus
MSLLLV--ALVVAICQGAQRLLQLRVDSQEQRLAKASTLGHSLRTKVDAILGTTNIRRVKQILKRIEHLEGGGCEDDHFACRDGSNRCVSRLLVCDTVKDCNNGADEDKVLCVSPS-TGTYFEAHPKDSGCANRFVDKFTVTLTKVEANEYVAGRPRIEAGVHATSSTGGKQQQEYFSVKGSWDPSHHKLILNPPEHAPWGLQCVFDGVDNTHCDGSYYNINTHEICGHFTFTKK-
>Pripapulus_3
MKLMLLLAAAVLAVV--TADDHNTVIDKLVERTNKVTHDIFHFESRLDARLDP-RIRRAGSLRARVEALEEPSCPEHSHQCGGDDPQCISDLFVCDGHKDCRNGEDEN--DCEIPTKPGDKFVGDVSFDHCTRRRPDHMTLVIESVTTASYFTGFPKVHVHLEIEHESDTEEGHASLPSDAIYSFAEHKLIVYPPEDDGLAFEAVFDGYNFDRFVGNIVHTVSRDVCARFIFHRK-
>Propappus_
MFLLVMSALLGLGLTARLADVLEPRLAANAIRIHTLSEQIAKLKEKIHEAEKFDPMTIFHGFDDRVSDLEGTHCDERQFQCGGHSRQCISDLLVCDGKRDCHDGQDEDEDVCMEPLEAGNVYTGNAHWTACAPLPDQPTKLRIIATKRPKFFKARVYVQAIITVTNTVDNKTVDEDIEVKGSYNFGRRRLFLKRSADHRLVNVCFFHKTDHKLLECGLLLEGSRTECAKQHFSLEE
>Propappus__2
MKKLLLF-AAALILA-AADDDHQDDIDQIERRLNKLIAKAQNIEEELEERQDP-RKKRVGSLNHRITELEDDHCEDHFYFCGVDDPQCVSNLFVCDGHKDCRNGDDEV--GCDLHLKAGDEFDGDVVFDHCTQRHPEKMSFSVDSVTIASFFTAYPKLHVTIHIEGDKDDKEIAVALPADAYYNQAEDKLLVLPPEDDRLGMVCTFDGHDYDRCVGEIVHEATLEVCAKFIFRRHH
>Proscolopl
MRLLLACA--VIAHAGGHSGGSGHQLRALETRIQKVAAAVQEIRNYWDNTVVPKFKQQTEDLQFRVNELQGNKCGKGKFDCGGDDHQCISNLAVCDGHADCANHHDEDKAYCTLNAVSGTVLVADHIHDTCTKRRPKKVSIVITSSKRYGWFKNIVHLKANIVLDHSSGDVESTSSLPTDGYFSFANNELVLFPPEDDRLGVTCKFHGSDRSTCSGHILHEATLKECASFEMHEQK
>Proscolopl_2
MRLLLIGA--LLALA-QDDSYSSYRVSALENYVEEMEDAVKKMNNNWDTKYAPKWIQLQQDLRSYVAELEGPKCEEGKFHCK--NDDCISNVLVCDGSNDCTDGSDEDAHTCVIETPAGTVLEGDIHEDGCTKRKPNKIRIVVNYAHKYTW-TNRVPVGASVVIGFHDDGHTQSDTLACTGHYDYGRRELVLDPPEDDRLAIVCKFDSIHHDHCKGHVIHEATDEPCVDFVLHRRD
>Protodrilo
MTFQLVLC-VLLSLASGGHGEHERQIEELEGRVLRLGGMLTEMQDYWDNTIVPKFRSNTNHLMAVVSELTPTNCEDTQFQCGGLERQCINALHVCDGTTDCYNGNDEEADLCVLRAPVGTILEAHLGSDDCTKRKPTLFRVTITGAKQHTWFQSRLHITADVYLEYDTDDAHSSATLSTKGYYNFARREIVLQPPEDDRLGFTCKFDGYHENHCHGEIVHEATLDTCLKFPMYKKH
>Protodrilo_2
MWLLV--C-VLFPVWDYERAKIDNRLHGLNNSIEEQFDRVKEMQHYWETVIQPKYMIYQKYLMHMVDKLAPCDGSKEHFSCDTHGSQCISNILVCDGTPDCRNGYDEDPEVCVVYTPAGTILEANLRDDDCTKRKPTLFRVVITGTHRISWMPSRVHVAASILLLTQKGEKPSLDTLATTGYYSFAKKQLVLLPAEDDRLGVVCTFDGHTDALCTARIVHEATLDTCLKFYLVKRK
>Pseudonere
ML-LLFSG-LLVALAFSDPGVAEGRIANQDARLTELENYLEGLVGKYEKYASGARMKRWNKLQDRVWGLESHHCDEEHFSCRDNVFACVGHQLVCDGTSDCFNGRDEDSETCRVVPNVGSAFEGALQPDPCTKRKPTSFRFIVTSVDIDPIFPQEPKIKAAVITTSKKDGESTQESLSVSGIYDYTHRRLILYSPDNDSLLFECTFARYDDDHCRGEIRR-VSGTTCAKFGLHRL-
>Randiella_
MNLRVLL--FVLAVADDDHGDHVQAFTDIDHRLDALTSRMGHLRGNIHQRVNP-NMRLAGSFRQRVMRLTGTGCDDRHFQCGGNDPECHSYLFVCDGHKDCRNGADEA--HCELPTKKGDYFEGHMLWDTCTQRKPHLFGLEIMSVTTSNFFTPIARLTANMILEYEGPLIEGRASLPTVGAYHFGRRVVAFAPPESDKLMFFCKFDGFDLDTCHGFIAHEASGDVCAELTFHRKH
>Randiella__2
MWLLVFVSVVALVNSGLLRSVIEPRIGVNALRIHQLEKRLEKLKDEIEDAKHSTVDDVVEEVDARLYHVEERVCPDDEFQCLGNAQKCLSTLLVCDGHQDCDDGSDEDEDYCVSPVKPGRVYSGYAHWHSCVARMPHAASLTIKADIKLNAFTARRVVKADYHRVENIHGKTVETENHVKGYFNMAKRNLVLIDEEDQGIAAICHFHTSD--HTNCTFVLKASLGVCGHAYLSLQ-
>Randiella__3
MWVLVVAATLSACVAAGLRGAVEPRLAASGIRIARLEHELELLDHNIDKASEVDPRGFIEEMHGVLDDHEEPKCSPTHVQCGWQSRECVSFLFVCDGYKDCHNGWDEDEHTCHGGMVAGNVFTGTATWSSCLPLREHPVSMKITTVATPKIFPARLFVRAEISGDIIRGSQQIHREGDFKGYYTFGQRRLVLAPIHDHHYGIVCHFQR-DLERAHCQLLNEMSLAKCADVHIVMEH
>Randiella__4
MNLSILLTIAFLAEGKVKKELHSYRVSSQNLHIDKLYKDLKHLEHDYHNLSPVPSKGRIRELKARIRNLEGDRCEKGHVNCGAPTNECISPLFACDGHKDCHNGRDEDPEICNTPARVGSTISGITSWVDCINHLPHMTVISITASHQPEAFHAQTYVRAVVSFEVNEH-SHLVKTFNAKGYWSPGKRILALGPDQEAGYGVLCKFNLGTYDKADCKIGSVVSKHVCATFRGTRH-
>Randiella__5
MWLLALLGALTVVLGGDDHHGHKEDIMHVEERLAKLNAHVQDLVDEIHDRTGG-NMKKALHAEFRLARLENQRCDDREFHCGGHDPQCISILLVCDGIKDCRNGHDED--HCEMPLHPHDEYEGHVIFDKCTQRRPEEMHIRIKSISTPTFFTAFAKIDADIHIEAHAKLLEGEVSLPSIGYYSFGRRAFAILPPEKDRLGIVCYFDGVDYDRCLARIVHEASMETCAMFFFVRHK
>Randiella__6
MWLLVLVA-AVAAAELLKEELTEYRLKNQNLHIDELEREFHHLEKQYHRTHKRVSKHLVNHVKSRLAKAEGTFCPDHDFQCGGEKPECINDLLVCDDHVDCRNGKDEHSSVCTHIIQEGSAYYGIATWHSCVARGSHKAAFTIIHAERFPFFKSRVFIRAAVTNEIVEHSRLVGHTYMAKGYYNFGQYRLVLVPDKDESIGLVCDFHKFDHDSADCKVVEQASLKVCATIAVSRV-
>Randiella__7
MA-LLFMVLIALAYA------DHDDIDKISDRLDEVAGRLYAVANPVRNRLHPKWKRKAHGLAARVLHLEGKVCGDHEHRCGQFDLQCVHDLFVCDGVKDCRNGEDEN--HCDSPIHAGDSFFGTVVHDECGYKKDGHQRFVIEKIKQFPFFTPFIGLRATSYLDFDYHGRETSYGISTIGYYSFASSSIVLLPPKSSSYGLHCQFDGYNFNTCHGRVMTEGALHVCAEYVFEKEH
>Randiella__10
MKLLLLLG--VLAVSHDEHHPHKEDIHHVEERLAKLNAKVQNLVEDLHDRTGG-KMKKALHAEFRLNRLEDQHCDRTEFDCLGHDPQCVSHLMVCDGVSDCRNGNDEA--HCEQPFHEGDVYEGHVIFDKCTQRRPKKMTLTIRAVHTPVFFTAFSKVDTTIGIAQDVRLFSGEVSLPSTGYYSFGRRALVVVPPEKDRLGLVCYFDGVDYDRCLAKVVHEATLDICAMFFFVRQH
>Randiella__11
MWLWLVVAALMVVLGGDEHHGHKEDIEHVEGRLAKLNARVQNMIHDLHERTGG-KMKKALHYEARLARLERIKCHDREFNCAGYDPQCISILLVCDGIKDCHNGRDEE--HCDIPLHPNDEFVGHVIYDKCTQRRPKQMHIHVKSVSTPTFFTAFSKVEANIHIVQKVKLLQGEVQLPSKGYYSYGRHALVIVPPEKDRLGLICYFDGVDPDRCLAAVVHEATLDPCAMFMFVRHH
>Randiella__12
MRLLVFVAVVVLVNSPLLRSVVEPRIGLNAVRIHQLEKRLEKLKEEIKESEHTTVDDIVHEIDARLYHVEDRMCPDDEFQCLGNAQKCISTLLVCDGHKDCDDGSDENEHYCVTPIKPGRVYSGHTHWHSCIYRMPHASTLTIKADIKLKSFGARRLVKADYHNILHVHDKTVEMDFPVKGYFNLAKRNLILFDEDEDRIAAICHFHQTD--HANCTFLQEASLNVCGHSYLSLQ-
>Randiella__13
MWLVLLIMAAVAAAVAFKEELTEYRLQNQNLHVEKLERDFHHLEKEYAKIHSEISPKFIKKVKSRLHKAEGNFCPDHQFQCGGDRPECIHDLLVCDGHRDCDNGMDENKDVCTHVVAEGSSYYGIATWRSCAARGSHKVAFTIIHAERFPFFKARTFVRAAVTREYEEHGELVAQTNMAKGYYNYGQQRLVLIPEEGNSIGVVCDFHKFDHDYADCKVVQQASLTVCATVAVARV-
>Rhinodrilu
MWLLLLSALTGLVLAHL---DIDPRLRANAARIINLERKLNSLKKKLDDAEKIDPEGFIKELDARVTEVEGTHCGDKQFQCGGNEQECISDLLVCDHHKDCHNGHDEEPSVCTSPAKAGNIFSGTSHWKQCLIRHDHVTKIVLTGSIRFKDFPSRIWVRANVESDLVVGNHTEESSFKAKGYYDFGHRRLVLFPTKEDHYSVVCEFNHGDAERADCHRIQADTLDECAELHVILQG
>Rhinodrilu_2
MKLRLLLAAAVVVLA--HEHDHEAQIDKLLERTNKITHSIYDFESQLDARLDP-RIRRAGSLKHRVEELEEHHCPQHSHQCGGDDPQCISDLFVCDGHTDCRNGEDEK--HCALPTKEGDSFVGDVVYDNCTRRRPEHITVEIESVTIHKYYTASPDIHAHIEIHTDTDEEEAHASLPADGIYTFAHNELYLYPPEDDGLAFLGEFDGYDFDHFDGYIIHELSHKACAHFVFTRKK
>Rhyacodril_4
MKILVLWA--LFSLG-----LLTGKLEDFKKDLDEATADVVNLEHDIHEKAAKEVMAEIDVLEYQIDHLRGHGCNDHQFWCGGDSIHCVDKVAVCDNIKDCHNGHDED--HCEEPTPAGSVWKGTVVYDHCTQRKPDTISFTIDEYDRSEYFPSRPQIDVTIDIDRTAREGHGHWALVAHATYNFADHKLVIQPPEKDRLGLVCEFDGVHTDHCDGHVIHEATLEPCAEFYFARQ-
>Rhyacodril_7
MNILLLL---ALAAAAAREVEHDEEQEKLVHRLDQITARLQHIDDELEKRLDP-LKIKAQSLLHRLEKLEENDCEKDEYECGGFEPECIGRLFVCDGHKDCHNGDDEA--HCDAPTKEGDTFVGHVVFDHCSQRKPENMSFTITGTKEDKSFTPILKLKAEIHIAHEDDDAEGEVVLPTVGYYRFATQNLVLLPPEDDRLGLICDFDGSDPDRCVGNIVRETSLEPCAQFIFHREE
>Rhyacodril_8
MKL--LVVV-LVAVVATQDDDHTADFEKLDDRIDHLTDRFHDLAMKIEARVDP-RVRKAHSLEERVVRIEGNGCEHKEFQCGTDNPQCIGRILVCDGIKDCRNGHDEE--YCDLHLKVDDYFEGHVVSDTCTKRQPDLISFEIKAVRRDPYFSNIAFMRILLHIDFEDKMRSGKVSLPTVAYYNFGSKKLIVMPPEDDRLGMSCEFDGYNIDRCKGEIKHEASLEVCATLLFTRKV
>Rhyacodril_9
MWAGCLVVVLGLTDAKAKDAITDFRVRTQNLHVDHIDEELDKLEKEFEHLSPPVETADVARTKARIRKLEGSRCPPKEVSCGGDWPECVHHLLVCDGIKDCHNGRDEDEKVCGSVVKVGSSFRGIIHWHRCLNFHDHFSTVTITATKRSPFFTNRTFLRATVTREFGDD---DTFTFNAHGYFAYAARKLVIIADDDKPLSTICTFNFGDNDHAECEIVQTSSREECGIARVARV-
>Sabaco_elo
MALVLAFL--LIVSA-------SGRSAANSIRINDLEERLHALQEEVENRKEGEKVQELQNLEDKVHELEGDDCEKQRFQCGGDKKECISKLLACDGFSDCDNGHDESDTQCRDLAHAGVVLEGPVSGEHCAASNPTHIKIAITQERRLHWFPSVEEITALIDIDYADGH---TFEDTFHGRYYFGTNTLVIHHGEGRAIDIQCRFPGAKTDHCNAKFVREASGEVCGTAILHAYN
>Sabella_pa_2
MRLIVLV-LIGLALAGYGFSYAAARIDGHEMRLAQLSKDLHELEGAVDHDDVH-IPASMDALQHRMDNIEGSECGHRQHSCGRHSGQCISSLLFCDNIADCENGDDEDKEVCDNPVPAGRSWTGNAHWTSCLVRSNNVMTVLITGNKRMDYFKAVLFVDAMIIETYTKAGEKHEQTWSAHGIYHYAERKFVLNPPEDARIGLTCSD--AGGQSAYCEFIRESDHHVCGSATLSRGH
>Sabella_pa_3
MR-VLLLV--TAVLAKMFAERARARADGVDFRITRLNEKYDSMKADFDQKMTRAAKYKIQHLEDRLYDVESDGCGKRQFQCGDLGHHCVSDLFVCDGSNDCKNGHDEDESVCKNHAAAGTVLDADIVHSTCLTHHFDHMTITITGERQLSWFKSVSLVHAKLYLHYDDN---DSEVFEVDGQYYFATRRLVLQPTTEGRLGFMCEFYGHDSSRCHGAIMHEATLEHCAEVILVRRD
>Scalibregm
MRLIVLV-LIGLALAGYGFSYAAARIDGHEMRLAQLSKDLHELEGAVDHDDVH-IPASMDALQHRMDNIEGSECGHRQHSCGRHSGQCISSLLFCDNIADCENGDDEDKEVCDNPVPAGRSWTGNAHWTSCLVRSNNVMTVLITGNKRMDYFKAVLFVDAMIIETYTKAGEKHEQTWSAHGIYHYAERKFVLNPPEDARIGLTCSD--AGGQSAYCEFIRESDHHVCGSATLSRGH
>Scalibregm_3
MR-LLLF--VAISASKQLAKKAHARHDGMHHRVEDLRENVAHLREEFDDRLEKEALALVHDVEARVHRIQGDGCSEHELNCNDHGHTCLNELLVCDHSSDCPNGHDEDDAVCENLVTTGTVLEGDVDHSECMAHHEDHLRITITGERRLNWFSSVILVHAHIKGHNTDG---TTFDHEMDGQYYFARKMLTLQPSADNRLGVICRFYGRLNDRCHLSVVHEATLDSCMEAEMTVHH
>Scalibregm_4
MKVLVLWA--LFSYG-----PMKGRLEDFKKELDEATAEFVNLDHDIHEKAAKEVMAEIDVLEYQIDHLRGPGCGSHEFWCGGDSIDCIDKIAVCDHQKDCANGHDED--HCEEPTPAGSVWKGTAVYDHCTKRKPDFISFTIDEYKVPDFFPSRPEIDVTIDIDRTAAQGHGHWALVSHGTYDFADHKLMIQPPESDKLGLICEFDGVHEDHCHGFVVHEATLERCAEFYFHRE-
>Scalibregm_5
MKFVVFLAL-ILSLSKAREELVGRRISHQTVDIDEATAEIVNLERDIQDATEAETFRLVEQLEEQFNAMDGAQCGPRELWCGFPSMHCISELALCDGVPDCVFGRDER--YCDVPIPVGSVWQAGVVYDHCQGMSPNSVSMTITQIQVNPWFPMRPEVHVEFDMDFSSPYAKIRVKSPSQGTYDFFSGYLVFPPMGDDRLSMRCHLDYLHDNATLCDVLREASRDVCARVIYTRT-
>Scalibregm_6
MR-VLLLA--TAVLAKMFAQRARARADGVDFRITRLNEKYSQLRGEFDQKMSRAAKYKIQHLEDRLYDVETDGCGPHKFQCGDLGHHCVHDLFVCDGSNDCKNGHDEDESVCKNHAAAGTVLDADIVHSTCLTHHFDHMTITITGERQLSWFKSVSLVHAKLYLHYDDK---DSDVFEVDGQYYFATRRLVLQPTTEGRLGFMCEFYGHDSSRCHGAIMHEATLEHCAEVILVRRD
>Sclerolinu
MMAVVL-AVLGVSL-GMGYGFASSKLQIQQRRVDRLQNSIEVLRAKVRQAQSNDDQDAIDELDKSLTLLDAPNCPHDYVRC-GQSEQCMSELRFCDGVQDCNNNHDEE--HCHKSPSAGSFWAGDLYRAACGFSENSQLRLFVTGHDHLYYFGPRVGITASLVVKYPSNGDIISDNYNMAGSYSYGKRELDLDAPS-NEFELQCDFSR-SDKWMKCTIVQMTGANSCGHAHLVMQ-
>Sclerolinu_5
MK-VLLVAL-AYATAVSVDDAMAARVDSQAWQVDRLTKQYQSISDRADASISATAGDVARHISNLNLREDEEWCPPRTQRC-GNSPQCISYMRFCDGSFDCKNHYDEGAERCVVPTTANSTWVGYPVYDRCTQRRPYEMIIHITSAPGNNVYAVNEKLEVQVDLHSMRGGMKQTASLQGHAVYDKGRHSLLIPPPENDRLEIEGVFDNVYTDRFIGYIVHEASADRCAEFRFFKQ-
>Scolelepis_2
MKLVALIAVAQLSVAKAREVVHDYRVKSQNLHIDDLEEDVEKLEAEFADLGDIPDDATIAALKARIRNLEDSGCDEDHVQCGGDVPECISPLFVCDGHDDCKNGRDEDEEVCLDPVNVGTTYTGITSWTDCLVHSPHITVITITASDRKPAFTARVYVRAVVSFEVDED-SHLVQSYSAKGYWDFGHHRLRLIPTDPDGHGISCSFNLGNHQEADCKIGLVTSKHQCAAFHAKKV-
>Scolelepis_3
MKLVLLVSVVALCHAQGVSGVIATRIDTQSFRLERLAQRLERMSERVKGVSDADGEDHALSLEARLDRLEGDSCGDREFRCA--DHDCVSSLLVCDGVEDCNDGSDESDKTCHNEAPSGAAFEGYVEWESCKALPNAHIRIVITSNKIVNYFPARVWVSARITVDYDEHHAHQEHTFEVSGFYNYGTRRLVLQPPAGKHMGAVCNFL--SSEYADCTMTMAGSLQECAHVRVTREH
>Scolelepis_4
MRLPLLVSVALLALA---RRFSSTRLDSQEVRINRLTAQIQQLEDELEDRLSGNDHNVLAALEARLNSVEDSGCGKGMFQCGG---QCIDDLLVCDGASDCRNRHDEDKSICTNLASAGTVFRGVPVEDACTTRRPYELDIVITDTTRNDWYPSRVNVEASIITRSRDRSSTSTANLPTTGYFCFATRRLILFPPESDRLGMIVEFNSGNDDVVNGYVTREASLERCALFVFRRD-
>Scolelepis_6
MR-LLLFA-AIVVIA---GGLLRTRADNNDVEINRLTRLADQLQAKVEGLE---GGHDLAGLAARVNAVTGNDCGDGQFQC-SDRRGCVSALQVCDGDSDCSDGSDESDDTCGETVPAGSSWAAPVSQTHCFKAAAVQVRIVITKYERSDILPSLVNVEASTFLYTRD-GS--YNVGSASGTFNFGRGVLILRANEGDILDLECTFNSYNHDHCIGHFSR--NGEECGSAMFERE-
>Selachohem
MR-LLLLAL-TLTRADEDEEVLNARLQEQELLLESLEKQLHHVEDDFHDIKSRSFIREVHADESHLERLEGKKCRKREFNCGHPDRQCISALLACDGHKDCHNGEDESNDLCDSPAGPGSVFEAHLDNDPCTIRKPTKIRAAVLTSTSRSYFKTVEHVRVALVITYHKDGAIQTDTLHSDGYFSYGKKWLVVNPPDDNRLMLALIFDTGNRNTARGVIFQEASKDVCVKFIAHRVD
>Serpula_ve_5
MR-LILLALLGLAVAENDKQFARSHLDAQELKLSRIAHKIDMLADDIHHDDDRDYNRVVFELEERIESLEEHDCSEHQFSCGRLVTKCIADLLVCDGVRDCANGHDEDTEVCANQAPAGRSWTGTAKWTSCVSRRHNEMNLLITGNRRMKHFPSRLWVDAVIIDKWTEDHEEQTKTWHTHGFYDYAHTRIVLDAPDNMRIGMVCDD--AGLGVADCKMIRESDDYLCGHATLTRE-
>Serpula_ve_7
MKILVLWA--LFSLG-----LLTGKLEDFKKDLDEATADVVNLEHDIHEKAAKEVMAEIDVLEYQIDHLRGHGCNDHQFWCGGDSIHCVDKVAVCDNIKDCHNGHDED--HCEEPTPAGSVWKGTVVYDHCTQRKPDTISFTIDEYDRSEYFPSRPQIDVTIDIDRTAREGHGHWALVAHATYNFADHKLVIQPPEKDRLGLVCEFDGVHTDHCDGHVIHEATLEPCAEFYFARQ-
>Siboglinum_3
MHVVVVFA--AL-LARLYYGLASAKVESQRLRLSSLEGNLDGLAEKVDLAISSDARAAVDELNARLARLEGDHCTDGSVKCGPRSEQCVSHLSFCDGIRNCGNNYDEE--ACENVVKSGSFWSGILYRASCTFVERSRLRMFITSNTHKSHFGAQVAVTATLMIVYKRYGKTEAENYNMKGWYSFGRRELYLTSAG-SDYAFVCKFD-LSPDIGDCQFIIVVSKHQCGRSMMESQK
>Sparganoph_2
MLILLLVGVAAAAVSPYKERRFNYLVQNQNLHLDKLQHDLHELEEEFNKLSHDVDQSTVKRLKARVGNLEDRQCPKHQGQCGGEVWECINDLLFCDGHKDCKNGRDEDPEVCLTVTHVGSSYSGLATWKSCEEHEPHNAVVTITASERKDFFTARVWLRAVLSFETDEH-SHRVSTYPLRGYWNPGRRAIVLGPEVGPKYGVRCHFNQGDDDHADCNIVVPTSLHVCAHFAAARF-
>Sparganoph_3
MWLLLLSALAGLVVARLYGDILNPRLAANSLRIISLDRKLAAIRKKLDEAEKVDPEGFVKEIDARVTHLEGSPCPDKSFQCGGNDQECISDLLVCDGHKDCHNGHDEDQGVCVAPVKAGNVFAGTSHWTDCLVRHDHVTRITITGTIRRKFFQSRVWVRAHVESDVEVKGHTVASGFDAKGYYSFGRRRLVLVPVADHHMSVVCDFDHGDNHRASCRRVLEATLHTCADLHVSLEH
>Sparganoph_4
MQLVLLLS--SIAEA--LSDVEESQLDALDDRLENLTARMERLLQQMEHRLDKKRMADARLLSNRLSQIEEPFCDETEFRCGSTCDQCVSKLFVCDGIKDCRNGGDER--ECELPFKEGDVYVGQEIFDHCVLRHPGAMTVVIKKIQSFPFFRGQPSVRVVIIINYEDEVIHGSVALPSNGYYSFVDHRLVISPPLPNVRGLVCRFDGINSDAFIGDVITLSKEDACASFDFKRL-
>Sparganoph_5
MLLVLLIVVAGCTDSQLKQSINDNEIAEQHLRLEDLLAELDSLESRFDRLQPFPESYVDYGLHARVSALEGTGCLATEVQCGGAVAQCVSDMFVCDGIRDCANGRDEDPNICEDPVKLGNSFLGLSFWNSCHLGTYHRSSLTITESRRTPIFKSRVWIRAAITHYVS---EHNIHSYDVKGYWNFARRQLLLLPVAESNLAIQCFFNRGDHITADCTLHYAGSFNKCAFLQLARL-
>Sparganoph_6
MW-VTIVALFIASGA-----SDLSRLAVNAISLFQLDERLESLKDKLKAAAKVDLNRQLREGEARVTRLEGALCGKQQFDCGQQSGECIYELFVCDGHKDCSNGYDEDKAVCTAPALAGITYSGTTHWTSCENRPDHATSITMLGYRIRKYSSSLIWVKALIESSFTQDGRQVRVAHTANGYYKFAGRELVLLGD-GKANAAYCRFVKGDDKHATCDLVKVASFDKCATIHLKLEE
>Spathoderm
------------------------------------------QKTAYEMFVDGDDSHAIDHLEERVEHVTGTKCPMRQFQCGGLESQCISNLLVCDGSRDCNNGHDEEEETCVNLVTEGSSWSWNADWGNCISASAHTGKMLITSAKRSKSLSSRVKLGITVTTDELDGRKDGDRAVTADGLWSFAGRKLVIYPGTPGFPATVCHFEKGNDKHCEGKLVKADTWEKCGTISATRLN
>Stereobala
-----------------------AHFEGQKARLESLKQKLSDLKHELDERLKRMVDDEMDLMEQAIIQAESTGCKDNEFQCGGHHPKCISRLLVCDSYSDCDNDADENE-QCRVYTPGGSIWEGRMEADSCTSRHPKEVRVTIDSYKIIDYLRSFPEVTATIDFDPHAPNYDPATSLHVQGHMDLGDNRLYFSSHEKSGLAFECTFDGIDDHHCHGRVIHESSQLPCAYFTLHRVD
>Stereobala_2
----ILLA--AVQVS------FADRDEVNEMRLNDLQGKLQDLQHILDERAQTQRFREFHELRARVHSLTESKCGRREFHCEDSEVHCIHDILVCDGANDCHDGSDEK--HCENPAYAGATFHGNEFNNKCEHFNAEHIHVDVIEEKRYNDFPSISLLDVKVSL---DD----KSSKMYKGVYSYGEKAMVLYPEHGNGFGMICRFDTDESKFCHAEFISLISRNVCAEAILTLKE
>Sternapsis
MRLLLVAVLVVACQALSMYGLASAKSDVQSIRIFQMQRWVERLRKRLDDAVASHRGNIAKALEIKIGRIEGNGCNLREFQCGGDHPRCVSNLLVCDGDSECPNGADEHDSVCKVDIAPGTTWEGRINWKACKLRNDQVFRMTIISNRRKNYFKPREWVTAAISTEFKENGKTRVENFTLEGFWVYANRRLVLNPRDDDKIGAVCHAL-GDGAHADCHMVMMGAITICASGRVKKL-
>Sternapsis_3
MRLLCLVTFAV-NVAGGVRGPVAARLDSQEVRLNRLNFRLQGLSDSINSKLDENADHIARDLKNRVVALYGAHCDCHSFQC-GNNVECVANILVCDGHSDCSDGADEE--DCDIAAAAGSVWKGTLVYDECTRRRPQEITLVINSVSTIDYFPGRPTVTGAAIIQTENEDEIRDDVMPLSGYYNPAVQTLFFDPVDDDGLAMAIKLK--ADGTGVGHIFSLLTKEPCVELAFRKV-
>Sternaspis
MWLLFI-ALL--ASADAARGMLALRSDANSVRLAGLENQVDDLSKQLEGLGD---VPDFKDLRIRVEKLEGSRCGDDEYDCGGAASQCVGRLLVCDGLQDCRNGKDEV--NCDNMRQAGSSWQGFVSWTGCTTRVETPVRMMITGVNKSEFYGGQVGLTFTIALEVKDRGAKRWISSSHVGYWNAGSRNLVVEPAGERGLGLTCNFDGNNWSRCNGQIMHAGSYSSCGTALMVKQ-
>Sternaspis_2
MRLLLVAVLVVACQALSMYGLASAKSDVQSIRIFQMQRWVERLRTRLNDAVAAHKGEIAKALENKIERIEGNGCNLREFQCGGSRPRCLSNLLVCDGDAECPNGADESDDICKVIIAPGTTWVGRIHWKACKLRNDQIFRMTIISNRRKSYFKPREWVTASVVTEFQEEGEARSETFTLEGFWVYASRRLVLKPRAGDKIGAVCHAL-GDGAHADCHMVQMGAMTICASGRVRKQ-
>Sternaspis_5
MRLLLLAVLVVACQALSLYGLASSRMDAQVIRIFQMQRWVDRLRDRLDNAATEECGCHARAVESKILDLEGNGCNEREFQCGGNRPRCVSNLLVCDGDAECPNGADESDKVCDVAAASGTTWSGRMQWKACKLRNDQVFRMTIVGNRRKNYFKPRVWVTAAITTEFQKDGQTIARSHVLDGFYVYGNRRLILFPKAGDNIGAVCNFL-GDGKHAGCSMVLLGVPTVCASGRLMKQ-
>Stygocapit_2
MTFQLVLC-VLLSLASGGHAEHEKQIEELEGRVLRLGGMITEMQDYWDNTIVPKFRSNTNHLMAVVSELKPSNCEDTEFQCGGLEPQCINALHVCDGTTDCHNGNDEEADLCVLRAPVGTVLEAHLGSDDCTKRKPTLFRVTITGAKQHTWFQSRLKVTADVYLEFDTDDAHSSATLSTKGYYNFARREIVLQPPEDDRLGFTCKFDGYHENHCHGEIVHEATLDTCLKFPLYKKH
>Stygocapit_3
MWLLV--C-VLFPVWDYERAKIDNRLHGLNNSIEEQFGRVKEMQHYWETVIQPKYMIYQKYLMHMVDKLAPCDGSKEHFSCDTHGSQCISNILVCDGTPDCRNGYDEDPEVCVVYTPAGTILEANLRDDDCTKRKPTLFRVVITGTHRISWMPSRVHVAASILLLTQKGERPSLDTLATTGYYSFAKKQLVLLPAEDDRLGVVCTFDGHTDALCTARIVHEATLDTCLKFYLVKRK
>Stylodrilu_2
MKLVLLLVVLAVILA----AEPDQDIKNIVRRLDKVSYRASKLEHNLDERKEP-RIQRAKSLRTRVQQIVGTGCRKDYFQCAGNEPQCVNNLLVCDGHKDCRNGADEE--NCKTPLAAGDKFVGSVIYDHCNLGEISTIEFEVRSVAETAFFSPVSKLTINLSITKEDESYDSHLTFPSKAFFELATHRLILIPTQANRLGFVCKFDGANTDECTGTTVSEATQVACAKYHFTRQQ
>Stylodrilu_3
MWVLLILGVAFVARGAAKEKIFEYRVRSQQLHLDDLEEEIEKLETEYEKLSPLPDKESIVELKARVSNLEESDCQKRHHPCHGDPGHCVNDLHVCDGHNDCPNGGDEDEVTCASAVAPGRSYVGRATWESCRSYEPHNIIVTIVGYKPSDVFGAFVFVRGLVTLELDEE-NHISKTFHGKGYWSFGSRRLALVPDDDSEFAVTCLFNLGDSDHADCKVLERVSLTVCARFRAFGGQ
>Stylodrilu_4
MWLLIFSALVAVSWAGRLAE-SDPRLGITAVRIFALEKKIDVLKEKLKYAEDHDPQQFIHELETRVTHEEGTGCTDRHFQCGGHDRECISDLLVCDGHKDCANEHDEDDDICTDPVKAGNVFVGSTTWTSCLTREDRVTRIAITSTKRVKFFTARVRVNALIEADHTADHHTETDAYPAHGYYNFGTRRLILFPDAGAHIGVVCEFNKGDDERAECKLGLKASKHECAHALLHLKD
>Stylodrilu_5
MQWALCWAAVALALAYTEKHDHDLEVKNLVEHLNKIAYRFGDLEHKLDERKDP-LLAKAGTLEHRVEVIEGNGCERTDFQCGGNDPQCINNLLVCDHNKDCRNGEDEE--DCDLHIHVGDSFVGDSIFDHCTQRRPDHMTVTFTAIKNETFFPGFPKLAATIDMEYETDHAEGHVTLRVKGGYSFARNRFIFVAPEADRLGFIGQFDGSDFDHFVGTIQPEATQIPCAKFYFRRHT
>Syllis_cf_
MALALLLA--AV------QTLAVSRYEINQVRITDLQDKLSGLRDRYEEHEPKAKVKELLELEGRVYDLEAGGCGHRQWRCGTTTLKCISDLLVCDNHNDCDDNSDEA--NCENPAHAGLALVGDTYNVKCLASTPTHMSMNVIGEKRLTWFPTVAELQVYLKFDFEAMDH---REGVYEGIYYYGAKTLVVYPQEGDGIAITCEFTTSNSDYCHATFRNLKTKDICGESVLTSA-
>Syllis_cf__2
MRLLLVAVLVVACQALSMYGLASAKSDVQSIRIFQMQRWVERLRTRLNDAVAAHKGEIAKALENKIERIEGNGCNLREFQCGGSRPRCLSNLLVCDGDAECPNGADESDDICKVIIAPGTTWVGRIHWKACKLRNDQIFRMTIISNRRKSYFKPREWVTASVVTEYQEEGEARSETFTLEGFWVYASRRLVLKPRAGDKIGAVCHAL-GDGAHADCHMVQMGAMTICASGRVRKQ-
>Syllis_cf__3
MWLLFI-ALL--ASADAARGMLALRSDANSVRLAGLENQVDDLSKQLEGLGD---VPDFKDLRIRVEKLEGSRCGDDEYDCGGAASQCVGRLLVCDGLQDCRNGKDEV--NCDNMRQAGSSWQGFVSWTGCTTRVETPVRMMITGVNKSEFYGGQVGLTFTIALEVKDRGAKRWISSSHVGYWNAGSRNLVVEPAGERGLGLTCNFDGNNWSRCNGQIMHAGSYSSCGTALMVKQ-
>Syllis_cf__6
MR-VLLLV--TAVLAKMFAERARARADGVDFRITRLNEKYDSMKADFDQKMTRAAKYKIQHLEDRLYDVESDGCGKRNFQCGDLGHHCVSDLFVCDGSNDCKNGHDEDESVCKNHAAAGTVLDADVTHSTCLTHHFDHMTITITGERQLSWFKSVSLVHAKLYLHYDDK---DSDVFEVDGQYYFATRRLVLQPTTEGRLGFMCEFYGHDSSRCHGAIMHEATLEHCAEVILVRRD
>Terebellid_3
MALALLLA--AV------QTLAVSRYEINQVRITDLQDKLSGLRDRYEEHEPKAKVKELLELEGRVYDLEAGGCGHRQWRCGTTTLKCISDLLVCDNHNDCDDNSDEA--NCENPAHAGLALVGDTYNVKCLASTPTHMSMNVIGEKRLTWFPTVAELQVYLKFDFEAMDH---REGVYEGIYYYGAKTLVVYPQEGDGIAITCEFTTSNSDYCHATFRNLKTKDICGESVLTSA-
>Terebellid_4
MN-VVLLT-VTV-LA--------DQEDQLNDDLQCLTHCLVNFERELTAEWE-KKVNEMVELRDRVRNLEGDDCTDDKFQCGGDLPRCISHFLMCDGVPDCPNGADEDHCVDSKLFAKGSRMKMYLHYDTCSEHPGLEWDFEVTSYKAVSYFPGIPEIQWMVNATYKFADYTNNFLPTRYSYYNHANRVLVQR-KTDDSLVYYCYFDGVNYDRCQFHCHRRDDPAPCSRYTVVWI-
>Terebellid_5
MR-LLLLC-VAAAQA--S--PSDIQVETQKLRLEALQEDFKDFRNKVTARTAREVDVKIKDMKTRLGFLEDSGCDDEEFQCGGESPQCLSRLLICDARVDCPNGADES--ECDVFTPSGSVWQGNVIYDHCTKRQPEHIRMTIENYRVIDYLRSFPEVMATLEFDSHHHNYDYTSSLEVHGVMDLGEHLLYLAPPEDDGIAIGCIFDGTHPDHCHGKIMRERTREVCGEFFMERID
>Terebellid_6
MF-LLLAC--LALVA-----NDNDDIAGFSADIENVAADLFDYEDTINTKVKRQAEEIVREFSTRIEQLAGSGCDDREFQCGGNKPTCVSRLLVCDTVTDCPNAAEES--QCRVFAPAGSEWHAEMSWDHCTSRRPKSFHVTINEYKIIDYLRSFPEIKATMEMEQKNDDFYYAVAFPIHGWMDMGNHILFFEPADADGLALTCTFDGVHDDRCKGTIIHQGSLDTCAEFSMRRV-
>Thalassodr_2
MQWALCWAAVVLALA-----DHKAEISKVEDQLARVAHRILTLEEKIDARSDP-RLSRVHSLEHRLEDVEGNGCARSDFQCGGSDPQCVNNLLVCDHQKDCRNGADEA--HCDIPIHQGDKYVGDVVFDHCTKRRPDHLTLTIDTVTVDSYFPGFPRVSGSIEISFE-GTYEGHAYLWLKGFYSFARSRLVFRPPEEDRLGLVAQFDGADFDTFVGTIRREASTEVCAKFIFHKQH
>Tharyx_kir
MELSLLVTLIFLANA---EN-VFERFATQDLEILRLESRISKLSDRVEEIVGGRTYKYIRQLQGMVNGLEGNHCPPGNIPCWPGSYQCVAAVNLCDGIKDCRNGADEDDYTCDVPVLPGSLWIGTIDEDDCSQNDSTSASLFIASVERPVWFPTLPKITVLWIGHTDTDVEQEEYAVSASGYYDYANREMRIIP-HGDRLIFACKFEALRTGICKAVSYHEANFRVCSRYTMHQQD
>Tharyx_kir_2
MKLLILAA--VVASA-----QIAARLDSQEVRLNRMTSRIESLTDQLGGKAGAKSAGRITKYNYQLNDVFGDGCTKDEFQCG--DGQCVNILAVCDGENSCTNGKDEE--VCESPISAGDTFLGNVVYDHCTTRRPKVIRLVINSFERPDNFKTKAQVKASYVLSATSAAEDTDVYMMSSGSYCYGCRLLSTTPPETDALALTCKFDQGCNNHCTGYIVRENTGEKCAKFYFSRE-
>Tharyx_kir_3
MRALLLLG--LVTHA-----QVAARLDSQEVRLNRMTARLDGLLGNLESASGGGSENSIAGLNGKLNAKYGDDCPDGQFQCGGSDPQCIGNLLVCDGDNECRNGMDEQ--VCDNPMPKGSVWKGRMSWDKCTARKPDHMTLTVNTA----FDDVRVDMEVSMAIEKDTEDVSASAFLLAPGYYDYAEKRLVVKPPETDNLGIVCKFNTGRSDKCTGYIVRITTLEKCARIDFVRQ-
>Tharyx_kir_4
MLAVLLL--VAV-AA---DGSGPFGPARLAARVDKLESGVSSAKSKAPEFIK-----RAKAVESRVSRLEDDGCGTREFQCGGYERRCLSDLLVCDGKNDCMDGQDEDADLCRSRVPAGAIFEGTLAQGGCGA-DIRTVRMTIVWSQRLSWFQSRQKVKAAITLTSGE-G--TEVGAVVRGYYNYRLKTVILLPMEDARLGFSCSFDGVQDDRCMAS-VRSADLEPCISFGMKKIN
>Thelepus_c
MK-LVLLC--LVSLG--DAGKEQNRIAGQKARLEDLQNSLAGFKEDLQSRITKAYEEDLNKLRRRLSKLEPSGCDDAQLQCGGKKPLCLSRLLVCDGSVDCDSGLDEK--DCDALTPSGSVWIGTFVYDKCTQRRPEKIRLSIENYKVIDYLRSFPEVTASLEFDPGMVDRD-DTILSLTGHMDLGDHVLRFAPPESDGLAFICTFDGEHDDYCLGKIVREDETDVCAEFVLQRS-
>Thysanocar
MKFLIVAA--LVATA-SPRPNVRARLDSQEVRLNRLTSRFQKLSDSVGSITDNTNEGTVNGLNLQLDQVVGDGCGDNQFQCGGDAPQCVALLAVCDGQSDCSNGADED--VCDAPIKSGDVYKGTVVYDHCTKRKPNEISLVVNSIKNNPYFGNKAYVEASYILGDTNADETGSAFLMSTGTYCYGCRLLATRPPEDDNLSLTCKFDQGSNDRCSGYIINLTTDVKCAKFQFVRQ-
>Timarete_p
MKLLIVAA--LVATA-----ELRQRLDSQSVRLDRLAARVEAVSDVLQGRADAAAEGRVDALNSRLDAAFGDGCGSGEFQCG--DGQCVSLLSVCDGTGNCVNNADET--VCENPLEVGSRWVGNVVYDYCTNRRPEQISLEITDFEIRSSFKSKAYVDTKFILESNRADDSKSAVFLSTGTYCFGCRLLETQPPESDNLALTCKFDQGDSNKCSGYIIRAASGEKCAKFAFVKQ-
>Timarete_p_3
MRLVLLLL-LGAALA-ERLGLASARVESQALRLESLGEQIDNLANRARAASESNAGQAAVNLAARLKKLEGSSCSEKQFQCGGDSRQCVSNLLVCDGSDDCANGADESDSVCKVKVPAGSSWEGDLFWSSCRTFKDQTLRLIITGNRRVNYFQSRVWINAVATFERSENGETIIDTFNAQGNYNFGKNRAVLFPPPGLNVGILCDFV--SDDAADCELTQVVSLETCAKARLYKQ-
>Tomopteris
MKFLIVAA--LVATA-SPRPNVRARLDSQEVRLNRLTSRFQKLSDSVGSITDNTNEGTVNGLNLQLDQVVGDGCGDNQFQCGGDAPQCVALLAVCDGQSDCSNGADED--VCDAPIKSGDVYKGTVVYDHCTKRKPNEISLVINSIKNNPYFGNKAYVEASYILGDTNADETGSAFLMSTGTYCYGCRLLATRPPEDDNLSLTCKFDQGSNDRCSGYIINLTTDVKCAKFQFVRQ-
>Tomopteris_2
MRLLLLLGLVALAFSFGWAGMIAARSDSNEIRMQKLNQQLDGIADAIGGIGG---AIETDDLGARVRKLTGNGC-DGEFQCGGDAPECVSTLAVCDKQNDCRNGADET--DCFTPAGPGTAWSGVIQWSSCSATPETSVRIMVNSNDRPDFFPSRVWLEATVIMEQG--GE--YETKTTTGFYNFGKKRMVFQPVGTLNVGIICDFDGVDNARCEGTVVK-PSLQKCADVVLVKK-
>Torquarato
MK-LFILAVCIVAVASIVNAIANARLDGQDLRISRAEEGVDEAAKTIEKRFAARFLAKNRGIGQRLDRLEGTGCSDKQFPCG--LGRCVSSLVMCDGHFDCASKADESDETCDLPFTDGTAFEGTFYNFGCDSSVSEKLRFVVVKITREPFLKSYVKIHFYTIINYRDKGDLLQKSHTDEGHYNLATRTLVILPDEGRQVASSCQFDSSDDDSCHGELYFTGTKSTCAELHMFKKK
>Travisia_b_2
MR-VLLLA--AVTAQHMLSGRQASRTEVNEHRLTDLHQSVDVLQERLESKIKEKAYEHVLDLENRVDHLEKDTCGKREFQCGDMEHHCISDLLVCDGSADCDNAHDEEGHVCENSAGAGSVLEGDINHNTCAGDHMAHIRLTVIGERRRHWFQSVATLTVTMHFTDDDG---HVHDSENHALYYFAHHHLIVYPSGGARFGLVCDFVGAHHDHCDATVVHEGSLEACAHAILTKTH
>Troglodril_2
MWGVILLLTLTAVTATAKDRLTDYRVHSQNLHVDHLEHELHELEEAFDKLSHPIEDSEVARVKARLRKLGVNNCKDKEVSCGGDYPECVHNLLVCDGIKDCHNGLDEDEKVCQDVVRPGSTFGGIVHWSSCIESRDHPILITITASHRSSYFGSRAWVRATVTNEVDGDVNLQQSSFTAKGYFVFATRRLALLPDPGHRLAIVCSFQYGDNDHAKCKVVHEASLHECAKIRVVRS-
>Troglodril_3
MLILLLLAVVYLATAPGLRGLVEPRLLASGIRIGRLERVIKDLKHQIEEAGKIDPQGFLDEINRRIDDNEKPRCPEHEIPCGRDSVECVSSLLLCDGHEDCHNGYDEDEHLCVGPIVAGNVFSGTATWHACKIHKEHPVQLQITAVVKPKFFGARLVVRARITVDFDDDHEEQHAAYDVKGYYVYGMKKLVLLPVEH-DHGVVCEWNHGDDERAECELVHEATLGECAFFFVTQQH
>Vignysa_po_4
MRAVVVLAVALLVVT-----GDDAQVDQLMARVGKLTHEIFSLEEKIDARTEP-RIQRAGSLRARVVALEEPSCAKGDYQCGGNDPQCIGNLLVCDGHTDCRNGEDEK--HCVVPLKAGDRFIGDKVFDNCGKLNPDHITATVNSVTTFPFFTPFPKLSITFSFHVDREEDETEVAINTVGFYNLATHQMIFQPTGRDHLGFVGRFDGHNFDRFIGEPVKAGSGEICSRFIYKRQH
>Vignysa_po_5
MWFLLLVGLAAAA--TRKEKSIQYITSSQNLHIDKLEHDLHELEEEFNKLSHEVDDKTVRQLKARITNLEGTGCPLHEASCGGDVPECVSDLLFCDGHKDCKNGRDENPEVCLAITHVGSSYTGLATWTGCEENEPHHAIITITASERKSFFPARVWLRAVLSFETDEH-THTVRNIPLRGYYNFGRRAVVLGPERGPTYGVLCHFNLGDDDHADCKVVYPASREICAHFNAARY-
>Xironogito_2
MFLIFATALLFCASAEKFLEAVEPRMLGMAMKIQKATEKLEKLREKLDDAEKYDLYDKYEELVARVDKAEGNDCPGWNFQCGGHSRQCISHLLVCDGHNDCDNDADETASICSAPIASGRIFDGHVHWHSCLVRDDHPVTLVITSVTKKSYFSPRAKVIAKISADTGDD----KHFGQTRGYYNFGTRTLVLFPEFEKHRMAVCTFDLGDDDHASCVFQMRASETPCAVTVLAARH
